# Supplementary material for: Contamination by Potentially Toxic Elements (PTEs) in Agricultural Products Grown Around Sepetiba Bay, Rio de Janeiro State (SE Brazil)
Source: Arch Environ Contam Toxicol. 2025 Aug 6;89(2):195–220. doi: 10.1007/s00244-025-01143-8 (PMC12414040; doi:10.1007/s00244-025-01143-8)
Supplement: Supplementary file 1 — (XLSX 9 KB) [file 244_2025_1143_MOESM1_ESM.xlsx]

## Sheet: Sheet1
Unnamed: 0	Technique - ICP-MS	Unnamed: 2	Unnamed: 3	Unnamed: 4	Unnamed: 5	Unnamed: 6	Unnamed: 7	Unnamed: 8	Unnamed: 9
			Sample preparation - Acid digestion with microwaves
	As 75 (cps)	Cd 111 (cps)	Pb 208 (cps)	Cu 63 (cps)	Zn 66 (cps)	Ni 60 (cps)	Co 59 (cps)	Cr 52 (cps)	Hg 202 (cps)
									0.0875053
Working range	0,1-10 µg/L	0,1-10 µg/L	0,1-10 µg/L	0,1-10 µg/L	0,1-10 µg/L	0,1-10 µg/L	0,1-10 µg/L	0,1-10 µg/L	0,05-2,5 µg/L
Accuracy %	10 e 12	6 e 8	4 e 3	11 e 8	10 e 5	5 e 3	7 e 9	11 e 27	15 e19
Recovery %	93 e 95	114 e 124	130 e145	98 e 105	128 e 132	99 e 104	106 e108	1122 e115	118 e 114
	Precision and recovery study n= 5 peanut and onion samples
