# Supplementary material for: Contamination by Potentially Toxic Elements (PTEs) in Agricultural Products Grown Around Sepetiba Bay, Rio de Janeiro State (SE Brazil)
Source: Arch Environ Contam Toxicol. 2025 Aug 6;89(2):195–220. doi: 10.1007/s00244-025-01143-8 (PMC12414040; doi:10.1007/s00244-025-01143-8)
Supplement: Supplementary file 4 — (XLSX 39 KB) [file 244_2025_1143_MOESM4_ESM.xlsx]

## Sheet: Concentrations
Appendix 1. Concentrations of Metal in the analysed foods
Metals			As	Cd	Co	Cr	Cu	Hg	Ni	Pb	Zn
Species	Food Common Name	Acronym	mg kg-1	mg kg-1	mg kg-1	mg kg-1	mg kg-1	mg kg-1	mg kg-1	mg kg-1	mg kg-1
Allium cepa	Onion	Onion1	0.023	0.083	0.016	0.634	9.97	0.033	0.137	0	29.92
Allium cepa	Onion	Onion2	0.024	0.0029	0.03	4.23	3.7	0.024	1.64	0.056	16.63
Allium cepa	Onion	Onion3	0.0067	0.063	0.013	0.35	105.28	0	0.78	0.724	64.17
Ananas comosus	pineapple	Pineapple	0.029	0.035	0.378	0.298	14.157	0	2.31	0.553	17.393
Arachis hypogaea	Peanut	Peanut	0.004	0.01	0.0765	7.147	16.13	0.016	3.809	0.08	23.516
Bos taurus	Cheese	Cheese	0.063	0	0.0479	4.88	13.88	0.087	1.91	0.113	61.262
Capsicum annum	Green pepper	G.Pepper	0.031	0.04	0.087	1.211	36.42	0	0.241	0.225	29.28
Capsicum annum	Red pepper	R.Pepper	0.031	0.043	0.0411	0.965	24.47	0	0.103	0.067	28.114
Capsicum annum	Yellow pepper	Y.Pepper	0.023	0.05	0.063	1.18	70.14	0	0.288	0.109	45.71
Capsicum chinense	Pout pepper	P.Pepper	0.741	0.018	0.04	2.05	24.09	0	0.17	0.051	11.4
Capsicum chinense	Yellow Pout pepper	Y.P.Pepper	1.061	0	0.115	0.376	3.263	0	0.191	0.0455	3.82
Capsicum frutescens	Green chili pepper	G.Chili	0.936	0.025	0.081	2.05	23.983	0	0.159	0.06	15.38
Capsicum frutescens	Red chili pepper1	R.Chili1	0.5	0.034	0.131	2.137	30.19	0	0.176	0.095	25.84
Capsicum frutescens	Red chili pepper2	R.Chili2	0.186	0.01	0.222	2.005	16.84	0	0.418	0.212	22.86
Colocasia esculenta	Yam	Yam	0	0.047	0.04	0.222	3.206	0	0.129	0.719	143.82
Cucurbita maxima	Pumpkin Sergipana	Pumpkin.S	0.048	0.001	0.017	0.566	10.73	0.026	0.12	0	12.87
Cucurbita moschata	Mini pumpkin	M.Pumpkin1	0.101	0.012	0.088	0.566	9.73	0.054	0.937	0	20.45
Cucurbita moschata	Mini pumpkin	M.Pumpkin2	0.114	0.03	0.114	0.913	7.12	0.053	2.23	0	26.6
Cucurbita moschata	Pumpkin Barbara	Pumpkin.B	0.014	0.024	0.143	1.489	39.5	0	8.329	0.628	32.193
Daucus carota	Carrot	Carrot	0.093	0.0052	0.016	0.64	5.51	0.067	0.2	0	14
Gallus gallus domesticus (chicken)	Egg yolk1	Y.Egg.1	0.046	0	0.033	5.617	5.88	0.026	1.644	0.005	63.01
Gallus gallus domesticus (chicken)	Egg yolk2	Y.Egg.2	0.101	0	0.0136	3.279	4.338	0.027	0.955	0.0024	69.95
Gallus gallus domesticus (chicken)	Egg white1	W.Egg.1	1.467	0	0.018	3.422	0.566	0.044	1.257	0.078	7.082
Gallus gallus domesticus (chicken)	Egg white2	W.Egg.2	2.083	0	0.0186	3.3335	4.413	0.027	0.972	0.047	3.526
Gallus gallus domesticus (chicken)	Egg Shell1	S.Egg.1	0.0265	0	0.34	1.14	1.148	0	6.817	0.039	0.601
Gallus gallus domesticus (chicken)	Egg Shell2	S.Egg.2	0.079	0	0.271	1.42	2.158	0	5.29	0.058	1.159
Ipomoea batatas	Sweet potato	S.Potato	0.009	0.008	0.012	0.345	53.84	0	0.49	0.814	35.37
Lactuca sativa	Lettuce	Lettuce	0.041	0.025	0.07	6.067	6.767	0.039	2.587	0.154	46.861
Manihot esculenta Crantz	Cassava	Cassava1	0.001	0	0.009	0.19	1.21	0	0.265	0.087	4.517
Manihot esculenta Crantz	Cassava	Cassava2	0.257	0	0.007	0.193	1.65	0	0.579	0.113	7.245
Musa acuminata Colla	Banana	Banana1	0.0055	0.005	0.034	4.301	37.34	0.021	2.27	0.118	24.82
Musa acuminata Colla	Banana	Banana2	0.145	0	0.001	0.194	0.722	0	0.0428	0.041	1.548
Persea americana	Avocado	Avocado	0.028	0.064	0.321	0.244	20.9	0	1.86	0.634	31.741
Phaseolus lunatus	Fava Bean	F.Bean	0.012	0.01	0.0935	4.743	10.13	0.027	1.763	0.089	30.07
Phaseolus vulgaris	Red Bean	R.Bean	0.006	0	0.081	6.968	7.056	0.081	3.73	0.06	24.733
Phaseolus vulgaris	Green Bean	G.Bean	0.003	0	0.047	4.8	5.617	0.069	2.779	0.059	18.78
Phaseolus vulgaris	White Bean	W.Bean	0.016	0.009	0.09	6.126	5.715	0.035	9.58	0.091	5.715
Solanum lycopersicum	Tomato	Tomato	0.085	0.028	0.017	0.64	8.81	0.029	0.144	0	18.205
Solanum melongena	Eggplant	Eggplant	0.0496	0.093	0.018	0.71	29.35	0.028	0.435	0.077	36.11
Solanum tuberosum	Potato	Potato	0.018	0.02	0.013	0.484	4.54	0.024	0.27	0.147	19.44
Vigna unguiculata	String Bean	S.Bean	0.01	0.007	0.064	7.814	3.944	0.034	3.587	0.07	24.832
Vigna unguiculata	Fradinho Bean or cowpea	Fr.Bean	0.104	0	0.0608	0.427	6.337	0	2.011	0.013	13.704
Maximum	….	….	2.083	0.093	0.378	7.814	105.28	0.087	9.58	0.814	143.82
Minimum	….	….	0	0	0.001	0.19	0.566	0	0.0428	0	0.601
Mean	….	….	0.205269	0.0190976	0.0807619	2.29444	16.4462	0.0207381	1.7525	0.155569	27.0059
Standard Deviation	….	….	0.434204	0.0240717	0.0933584	2.29214	20.7476	0.0246844	2.22963	0.224679	25.4595
Median	….	….	0.036	0.0095	0.04745	1.1955	7.965	0.0185	0.946	0.0735	23.188
			As	Cd	Co	Cr	Cu	Hg	Ni	Pb	Zn
			mg kg-1	mg kg-1	mg kg-1	mg kg-1	mg kg-1	mg kg-1	mg kg-1	mg kg-1	mg kg-1

## Sheet: > limits
Appendix 1. Concentrations of Metal in the analysed foods. The values marked in orange are above the recommended limits (see Table 3)
Metals			As	Cd	Pb	Cu	Zn	Ni	Co	Cr	Hg
Species	Food Common Name	Acronym	mg kg-1	mg kg-1	mg kg-1	mg kg-1	mg kg-1	mg kg-1	mg kg-1	mg kg-1	mg kg-1
Allium cepa	Onion	Onion1	0.023	0.083	0	9.97	29.92	0.137	0.016	0.634	0.033
Allium cepa	Onion	Onion2	0.024	0.0029	0.056	3.7	16.63	1.64	0.03	4.23	0.024
Allium cepa	Onion	Onion3	0.0067	0.063	0.724	105.28	64.17	0.78	0.013	0.35	0
Ananas comosus	pineapple	Pineapple	0.029	0.035	0.553	14.157	17.393	2.31	0.378	0.298	0
Arachis hypogaea	Peanut	Peanut	0.004	0.01	0.08	16.13	23.516	3.809	0.0765	7.147	0.016
Bos taurus	Cheese	Cheese	0.063	0	0.113	13.88	61.262	1.91	0.0479	4.88	0.087
Capsicum annum	Green pepper	G.Pepper	0.031	0.04	0.225	36.42	29.28	0.241	0.087	1.211	0
Capsicum annum	Red pepper	R.Pepper	0.031	0.043	0.067	24.47	28.114	0.103	0.0411	0.965	0
Capsicum annum	Yellow pepper	Y.Pepper	0.023	0.05	0.109	70.14	45.71	0.288	0.063	1.18	0
Capsicum chinense	Pout pepper	P.Pepper	0.741	0.018	0.051	24.09	11.4	0.17	0.04	2.05	0
Capsicum chinense	Yellow Pout pepper	Y.P.Pepper	1.061	0	0.0455	3.263	3.82	0.191	0.115	0.376	0
Capsicum frutescens	Green chili pepper	G.Chili	0.936	0.025	0.06	23.983	15.38	0.159	0.081	2.05	0
Capsicum frutescens	Red chili pepper1	R.Chili1	0.5	0.034	0.095	30.19	25.84	0.176	0.131	2.137	0
Capsicum frutescens	Red chili pepper2	R.Chili2	0.186	0.01	0.212	16.84	22.86	0.418	0.222	2.005	0
Colocasia esculenta	Yam	Yam	0	0.047	0.719	3.206	143.82	0.129	0.04	0.222	0
Cucurbita maxima	Pumpkin Sergipana	Pumpkin.S	0.048	0.001	0	10.73	12.87	0.12	0.017	0.566	0.026
Cucurbita moschata	Mini pumpkin	M.Pumpkin1	0.101	0.012	0	9.73	20.45	0.937	0.088	0.566	0.054
Cucurbita moschata	Mini pumpkin	M.Pumpkin2	0.114	0.03	0	7.12	26.6	2.23	0.114	0.913	0.053
Cucurbita moschata	Pumpkin Barbara	Pumpkin.B	0.014	0.024	0.628	39.5	32.193	8.329	0.143	1.489	0
Daucus carota	Carrot	Carrot	0.093	0.0052	0	5.51	14	0.2	0.016	0.64	0.067
Gallus gallus domesticus (chicken)	Egg yolk1	Y.Egg.1	0.046	0	0.005	5.88	63.01	1.644	0.033	5.617	0.026
Gallus gallus domesticus (chicken)	Egg yolk2	Y.Egg.2	0.101	0	0.0024	4.338	69.95	0.955	0.0136	3.279	0.027
Gallus gallus domesticus (chicken)	Egg white1	W.Egg,1	1.467	0	0.078	0.566	7.082	1.257	0.018	3.422	0.044
Gallus gallus domesticus (chicken)	Egg white2	W.Egg.2	2.083	0	0.047	4.413	3.526	0.972	0.0186	3.3335	0.027
Gallus gallus domesticus (chicken)	Egg Shell1	S.Egg.1	0.0265	0	0.039	1.148	0.601	6.817	0.34	1.14	0
Gallus gallus domesticus (chicken)	Egg Shell2	S.Egg.2	0.079	0	0.058	2.158	1.159	5.29	0.271	1.42	0
Ipomoea batatas	Sweet potato	S.Potato	0.009	0.008	0.814	53.84	35.37	0.49	0.012	0.345	0
Lactuca sativa	Lettuce	Lettuce	0.041	0.025	0.154	6.767	46.861	2.587	0.07	6.067	0.039
Manihot esculenta Crantz	Cassava	Cassava1	0.001	0	0.087	1.21	4.517	0.265	0.009	0.19	0
Manihot esculenta Crantz	Cassava	Cassava2	0.257	0	0.113	1.65	7.245	0.579	0.007	0.193	0
Musa acuminata Colla	Banana	Banana1	0.0055	0.005	0.118	37.34	24.82	2.27	0.034	4.301	0.021
Musa acuminata Colla	Banana	Banana2	0.145	0	0.041	0.722	1.548	0.0428	0.001	0.194	0
Persea americana	Avocado	Avocado	0.028	0.064	0.634	20.9	31.741	1.86	0.321	0.244	0
Phaseolus lunatus	Fava Bean	F.Bean	0.012	0.01	0.089	10.13	30.07	1.763	0.0935	4.743	0.027
Phaseolus vulgaris	Red Bean	R.Bean	0.006	0	0.06	7.056	24.733	3.73	0.081	6.968	0.081
Phaseolus vulgaris	Green Bean	G.Bean	0.003	0	0.059	5.617	18.78	2.779	0.047	4.8	0.069
Phaseolus vulgaris	White Bean	W.Bean	0.016	0.009	0.091	5.715	5.715	9.58	0.09	6.126	0.035
Solanum lycopersicum	Tomato	Tomato	0.085	0.028	0	8.81	18.205	0.144	0.017	0.64	0.029
Solanum melongena	Eggplant	Eggplant	0.0496	0.093	0.077	29.35	36.11	0.435	0.018	0.71	0.028
Solanum tuberosum	Potato	Potato	0.018	0.02	0.147	4.54	19.44	0.27	0.013	0.484	0.024
Vigna unguiculata	String Bean	S.Bean	0.01	0.007	0.07	3.944	24.832	3.587	0.064	7.814	0.034
Vigna unguiculata	Fradinho Bean or cowpea	Fr.Bean	0.104	0	0.013	6.337	13.704	2.011	0.0608	0.427	0

## Sheet: QC. Analyses
Metals					As	Cd	Pb	Cu	Zn	Ni	Co	Cr	Hg
Species	Food Common Name	Acronym	Type	Values	mg kg-1	mg kg-1	mg kg-1	mg kg-1	mg kg-1	mg kg-1	mg kg-1	mg kg-1	mg kg-1
Allium cepa	Onion	Onion1	Roots		0.023 ± 0.001	0.083 ± 0.0002	ND	9.97 ± 0.291	29.92 ± 0.915	0.137 ± 0.001	0.016 ±	0.634 ± 0.427	0.033 ± 0.006
Allium cepa	Onion	Onion2	Roots		0.024 ± 0.0004	0.0029 ± 0.0004	0.056 ± 0.0175	3.70 ± 0.565	16.63 ± 0.208	1.64 ± 0.140	0.030 ±	4.23 ± 0.044	0.024 ± 0.002
Allium cepa	Onion	Onion3	Roots		0.0067 ± 0.001	0.063 ± 0.001	0.724 ± 0.11	105.28 ± 6.77	64.17 ± 2.46	0.78 ± 0.029	0.013 ± 0.0006	0.35 ± 0.045	ND
Ananas comosus	Pineapple	Pineapple	Fruit		0.029 ± 0.001	0.035 ± 0.005	0.553 ± 0.044	14.157 ± 0.849	17.393 ± 0.869	2.31 ± 0.231	0.378 ± 0.054	0.298 ± 0.067	ND
Arachis hypogaea	Peanut	Peanut	Seed		0.004 ± 0.0006	0.010 ± 0.0006	0.080 ± 0.003	16.13 ± 3.018	23.516 ± 0.342	3.809 ± 0.189	0.0765 ± 0.005	7.147 ± 0.754	0.016 ± 0.002
Bos tauru	Cheese	Cheese	Products		0.063 ± 0.004	ND	0.113 ± 0.018	13.88 ± 1.07	61.262 ± 6.157	1.910 ± 0.061	0.0479 ± 0.003	4.88 ± 0.020	0.087 ± 0.019
Capsicum annum	Green pepper	G.Pepper	Fruit		0.031 ± 0.0007	0.040 ± 0.00005	0.225 ± 0.008	36.42 ± 0.175	29.28 ± 0.153	0.241 ± 0.0	0.087 ± 0.002	1.211 ± 0.142	ND
Capsicum annum	Red pepper	R.Pepper	Fruit		0.031 ± 0.001	0.043 ± 0.0003	0.067 ± 0.015	24.47 ± 0.553	28.114 ± 0.005	0.103 ± 0.016	0.0411 ± 0.0007	0.965 ± 0.232	ND
Capsicum annum	Yellow pepper	Y.Pepper	Fruit		0.023 ± 0.003	0.05 ± 0.008	0.109 ± 0.014	70.14 ± 9.8	45.71 ± 6.25	0.288 ± 0.13	0.063 ± 0.009	1.18 ± 0.264	ND
Capsicum chinense	Pout pepper	P.Pepper	Fruit		0.741 ± 0.106	0.018 ± 0.0186	0.051 ± 0.014	24.09 ± 7.84	11.40 ± 1.39	0.170 ± 0.038	0.040 ± 0.006	2.05 ± 0.76	ND
Capsicum chinense	Yellow Pout pepper	Y.Pepper	Fruit		1.061 ± 0.063	ND	0.0455 ± 0.0009	3.263 ± 0.261	3.820 ± 0.305	0.191 ± 0.026	0.115 ± 0.015	0.376 ± 3.763	ND
Capsicum frutescens	Green chili pepper	G.Chili	Fruit		0.936 ± 0.109	0.025 ± 0.0003	0.06 ± 0.009	23.983 ± 1.00	15.38 ± 0.446	0.159 ± 0.006	0.081 ± 0.0025	2.050 ± 0.274	ND
Capsicum frutescens	Red chili pepper1	R.Chili1	Fruit		0.5 ± 0.078	0.034 ± 0.0017	0.095 ± 0.001	30.190 ± 1.92	25.84 ± 1.140	0.176 ± 0.032	0.131 ± 0.004	2.137 ± 0.196	ND
Capsicum frutescens	Red chili pepper2	R.Chili2	Fruit		0.186 ± 0.036	0.010 ± 0.001	0.212 ± 0.04	16.84 ± 0.44	22.86 ± 0.62	0.418 ± 0.009	0.222 ± 0.0081	2.005 ± 0.344	ND
Colocasia esculenta	Yam	Yam	Fruit		ND	0.047 ± 0.0004	0.719 ± 0.031	3.206 ± 0.113	143.82 ± 1.73	0.129 ± 0.022	0.040 ± 0.0014	0.222 ± 0.094	ND
Cucurbita maxima	Pumpkin Sergipana	Pumpkin.B	Fruit		0.048 ± 0.002	0.001 ± 0.0004	ND	10.73 ± 0.054	12.87 ± 0.097	0.12 ± 0.017	0.017 ± 0.017	0.566 ± 0.019	0.026 ± 0.002
Cucurbita moschata	Mini pumpkin	M.Pumpkin1	Fruit		0.101 ± 0.01	0.012 ± 0.0013	ND	9.73 ± 0.973	20.45 ± 0.40	0.937 ± 0.047	0.088 ± 0.0053	0.566 ± 0.062	0.054 ± 0.43
Cucurbita moschata	Mini pumpkin	M.Pumpkin2	Fruit		0.114 ± 0.012	0.03 ± 0.0013	ND	7.12 ± 2.74	26.60 ± 8.81	2.23 ± 0.515	0.114 ± 0.0434	0.913 ± 0.350	0.053 ± 0.019
Cucurbita moschata	Pumpkin Barbara	Pumpkin.B	Fruit		0.014 ± 0.0009	0.024 ± 0.010	0.628 ± 0.094	39.50 ± 1.726	32.193 ± 0.25	8.329 ± 1.915	0.143 ± 0.025	1.489 ± 0.357	ND
Daucus carota	Carrot	Carrot	Roots		0.093 ± 0.0009	0.0052 ± 0.0002	ND	5.51 ± 0.74	14.0 ± 1.60	0.2 ± 0.037	0.016 ± 0.002	0.64 ± 0.084	0.067 ± 0.018
Gallus gallus domesticus (chicken)	Egg yolk1	Y.Egg.1	Products		0.046 ± 0.0006	ND	0.005 ± 0.0005	5.88 ± 0.100	63.01 ± 1.134	1.644 ± 0.263	0.033 ± 0.0016	5.617 ± 0.647	0.026 ± 0.004
Gallus gallus domesticus (chicken)	Egg yolk2	Y.Egg.2	Products		0.101 ± 0.002	ND	0.0024 ± 0.0001	4.338 ± 0.130	69.95 ± 4.197	0.955 ± 0.114	0.0136 ± 0.0008	3.279 ± 0.216	0.027 ± 0.006
Gallus gallus domesticus (chicken)	Egg white1	W.Egg,1	Products		1.467 ± 0.067	ND	0.078 ± 0.004	0.566 ± 0.011	7.082 ± 0.368	1.257 ± 0.098	0.018 ± 0.002	3.422 ± 0.513	0.044 ± 0.005
Gallus gallus domesticus (chicken)	Egg white2	W.Egg.2	Products		2.083 ± 0.06	ND	0.047 ± 0.003	4.413 ± 0.264	3.526 ± 0.246	0.972 ± 0.097	0.0186 ± 0.002	3.3335 ± 0.10	0.027 ± 0.003
Gallus gallus domesticus (chicken)	Egg Shell1	S.Egg.1	Products		0.0265 ± 0.001	ND	0.039 ± 0.002	1.148 ± 0.057	0.601 ± 0.048	6.817 ± 1.02	0.340 ± 0.020	1.140 ± 6.81	ND
Gallus gallus domesticus (chicken)	Egg Shell2	S.Egg.2	Products		0.079 ± 0.002	ND	0.058 ± 0.004	2.158 ± 0.053	1.159 ± 0.139	5.290 ± 0.476	0.271 ± 0.027	1.420 ± 5.290	ND
Ipomoea batatas	Sweet potato	S.Potato	Roots		0.009 ± 0.0004	0.008 ± 0.0007	0.814 ± 0.001	53.84 ± 2.92	35.37 ± 0.19	0.49 ± 0.113	0.012 ± 0.0	0.345 ± 0.01	ND
Lactuca sativa	Lettuce	Lettuce	Leaf		0.041 ± 0.00009	0.025 ± 0.003	0.154 ± 0.001	6.767 ± 2.532	46.861 ± 2.724	2.587 ± 0.324	0.070 ± 0.009	6.067 ± 0.221	0.039 ± 0.008
Manihot esculenta Crantz	Cassava	Cassava1	Roots		0.001 ± 0.0001	ND	0.087 ± 0.0009	1.21 ± 0.053	4.517 ± 0.36	0.265 ± 0.031	0.009 ± 0.0006	0.190 ± 0.021	ND
Manihot esculenta Crantz	Cassava	Cassava2	Roots		0.257 ± 0.02	ND	0.113 ± 0.05	1.65 ± 0.033	7.245 ± 0.144	0.579 ± 0.075	0.007 ± 0.001	0.193 ± 2.23	ND
Musa acuminata Colla	Banana	Banana1	Fruit		0.0055 ± 0.0007	0.005 ± 0.0003	0.118 ± 0.004	37.34 ± 6.09	24.82 ± 3.56	2.27 ± 0.408	0.034 ± 0.006	4.301 ± 0.774	0.021 ± 0.0018
Musa acuminata Colla	Banana	Banana2	Fruit		0.145 ± 0.005	ND	0.041 ± 0.004	0.722 ± 0.108	1.548 ± 0.154	0.0428 ± 0.006	0.001 ± 0.0003	0.194 ± 0.009	ND
Persea americana	Avocado	Avocado	Fruit		0.028 ± 0.005	0.064 ± 0.015	0.634 ± 0.071	20.9 ± 4.57	31.741 ± 7.006	1.860 ± 0.483	0.321 ± 0.244	0.244 ± 0.041	ND
Phaseolus lunatus	Fava Bean	F.Bean	Seed		0.012 ± 0.0003	0.010 ± 0.0009	0.089 ± 0.0140	10.130 ± 1.629	30.07 ± 3.376	1.763 ± 0.028	0.0935 ± 0.011	4.743 ± 0.177	0.027 ± 0.002
Phaseolus vulgaris	Red Bean	R.Bean	Seed		0.006 ± 0.0002	ND	0.060 ± 0.002	7.056 ± 0.36	24.733 ± 1.68	3.73 ± 0.305	0.081 ± 0.0015	6.968 ± 0.301	0.081 ± 0.041
Phaseolus vulgaris	Green Bean	G.Bean	Seed		0.003 ± 0.0002	ND	0.059 ± 0.002	5.617 ± 2.110	18.78 ± 0.375	2.779 ± 0.416	0.047 ± 0.0167	4.800 ± 0.864	0.069 ± 0.020
Phaseolus vulgaris	White Bean	W.Bean	Seed		0.016 ± 0.001	0.009 ± 0.001	0.091 ± 0.005	5.715 ± 1.42	5.715 ± 0.062	9.58 ± 1.246	0.090 ± 0.023	6.126 ± 1.164	0.035 ± 0.009
Solanum lycopersicum	Tomato	Tomato	Fruit		0.085 ± 0.003	0.028 ± 0.003	ND	8.81 ± 1.20	18.205 ± 0.31	0.144 ± 0.019	0.017 ± 0.0022	0.64 ± 0.045	0.029 ± 0.002
Solanum melongena	Eggplant	Eggplant	Fruit		0.0496 ± 0.006	0.093 ± 0.036	0.077 ± 0.0070	29.35 ± 3.3	36.11 ± 3.0	0.435 ± 0.08	0.018 ± 0.002	0.71 ± 0.073	0.028 ± 0.007
Solanum tuberosum	Potato	Potato	Roots		0.018 ± 0.001	0.020 ± 0.0016	0.147 ± 0.015	4.54 ± 0.2	19.44 ± 1.08	0.27 ± 0.04	0.013 ± 0.074	0.484 ± 0.074	0.024 ± 0.002
Vigna unguiculata	String Bean	S.Bean	Seed		0.010 ± 0.0003	0.007 ± 0.0002	0.070 ± 0.010	3.944 ± 0.667	24.832 ± 0.662	3.587 ± 0.174	0.064 ± 0.006	7.814 ± 0.193	0.034 ± 0.002
Vigna unguiculata	Fradinho Bean	Fr.Bean	Seed		0.104 ± 0.002	ND	0.013 ±	6.337 ± 0.126	13.704 ± 0.54	2.011 ± 0.201	0.0608 ± 0.012	0.427 ± 0.025	ND
Total				(min-max)	0-2.08	0-0.09	0-0.81	0.56-105.3	0.6-143.8	0.043-9.58	0.001-0.378	0.19-7.81	0-0.087
Total				mean	0.205 ± 0.434	0.0191 ± 0.024	0.155 ± 0.22	16.446 ± 20.74	27 ± 25.45	1.75 ± 2.22	0.081 ± 0.09	2.3 ± 2.30	0.021 ± 0.025	https://antigo.anvisa.gov.br/documents/10181/2718376/IN_160_2022_.pdf
Limits (ANVISA/*FAO)					0.3 (fruits) 0.1 (vegetables) 0.5 (eggs)	0.05	0.1 (vegetables) 0.2 (beans) 0.4 (cheese)	10	60	*10		*0.5	*0.01	* https://apps.fas.usda.gov/newgainapi/api/Report/DownloadReportByFileName?fileName=China%20Releases%20the%20Standard%20for%20Maximum%20Levels%20of%20Contaminants%20in%20Foods_Beijing_China%20-%20People%27s%20Republic%20of_CH2023-0040
					As	Cd	Pb	Cu	Zn	Ni	Co	Cr	Hg

## Sheet: Mean .max
Metals					As	Cd	Co	Cr	Cu	Hg	Ni	Pb	Zn
Species	Food Common Name	Acronym	Type	Values	mg kg-1	mg kg-1	mg kg-1	mg kg-1	mg kg-1	mg kg-1	mg kg-1	mg kg-1	mg kg-1
Allium cepa	Onion	Onion1	Roots		0.023	0.083 ± 0.0002	0.016 ±	0.634 ± 0.427	9.97 ± 0.291	0.033 ± 0.006	0.137 ± 0.001	ND	29.92 ± 0.915
Allium cepa	Onion	Onion2	Roots		0.024	0.0029 ± 0.0004	0.030 ±	4.23 ± 0.044	3.70 ± 0.565	0.024 ± 0.002	1.64 ± 0.140	0.056 ± 0.0175	16.63 ± 0.208
Allium cepa	Onion	Onion3	Roots		0.0067	0.063 ± 0.001	0.013 ± 0.0006	0.35 ± 0.045	105.28 ± 6.77	ND	0.78 ± 0.029	0.724 ± 0.11	64.17 ± 2.46
Allium cepa	Onion	Onion	Roots	(min-max)	0.0067-0.024	0.0029-0.083	0.01 - 0.03	0.35-4.23	3.70 -105.28	0-0.033	0.137-1.64	0-0.724	16.63-64.17
Allium cepa	Onion	Onion	Roots	mean	0.018 ± 0.009	0.05 ± 0.04	0.02 ± 0.009	1.74 ± 2.16	39.65 ± 56.92	0.019 ± 0.01	0.85 ± 0.75	0.26 ± 0.40	36.6 ± 24.52
Metals					As	Cd	Co	Cr	Cu	Hg	Ni	Pb	Zn
Species	Food Common Name	Acronym	Type	Values	mg kg-1	mg kg-1	mg kg-1	mg kg-1	mg kg-1	mg kg-1	mg kg-1	mg kg-1	mg kg-1
Capsicum annum	Green pepper	G.Pepper	Fruit		0.031 ± 0.0007	0.040 ± 0.00005	0.087 ± 0.002	1.211 ± 0.142	36.42 ± 0.175	ND	0.241 ± 0.0	0.225 ± 0.008	29.28 ± 0.153
Capsicum annum	Red pepper	R.Pepper	Fruit		0.031 ± 0.001	0.043 ± 0.0003	0.0411 ± 0.0007	0.965 ± 0.232	24.47 ± 0.553	ND	0.103 ± 0.016	0.067 ± 0.015	28.114 ± 0.005
Capsicum annum	Yellow pepper	Y.Pepper	Fruit		0.023 ± 0.003	0.05 ± 0.008	0.063 ± 0.009	1.18 ± 0.264	70.14 ± 9.8	ND	0.288 ± 0.13	0.109 ± 0.014	45.71 ± 6.25
Capsicum annum	Pepper	Pepper	Fruit	(min-max)	0.023-0.031	0.04-0.05	0.063-0.087	0.965-1.21	24.47-70.14	ND	0.103-0.288	0.067-0.225	28.11-45.71
Capsicum annum	Pepper	Pepper	Fruit	mean	0.028 ± 0.004	0.045 ± 0.005	0.063 ± 0.022	1.11 ± 0.13	43.7 ± 23.78	ND	0.21 ± 0.09	0.14 ± 0.081	34.36 ± 9.83
Metals					As	Cd	Co	Cr	Cu	Hg	Ni	Pb	Zn
Species	Food Common Name	Acronym	Type	Values	mg kg-1	mg kg-1	mg kg-1	mg kg-1	mg kg-1	mg kg-1	mg kg-1	mg kg-1	mg kg-1
Capsicum chinense	Pout pepper	P.Pepper	Fruit		0.741 ± 0.106	0.018 ± 0.0186	0.040 ± 0.006	2.05 ± 0.76	24.09 ± 7.84	ND	0.170 ± 0.038	0.051 ± 0.014	11.40 ± 1.39
Capsicum chinense	Yellow Pout pepper	Y.Pepper	Fruit		1.061 ± 0.063	ND	0.115 ± 0.015	0.376 ± 3.763	3.263 ± 0.261	ND	0.191 ± 0.026	0.0455 ± 0.0009	3.820 ± 0.305
Capsicum chinense	Pepper	Pepper	Fruit	(min-max)	(0.74-1.06)	0-0.018	0.04-0.011	0.37-2.05	3.26-24.09	ND	0.17-0.19	0.045 - 0.051	3.82-11.4
Capsicum chinense	Pepper	Pepper	Fruit	mean	0.9 ± 0.22	0.009 ± 0.012	0.077 ± 0.053	1.21 ± 0.18	13.67 ± 10.41	ND	0.18 ± 0.014	0.048 ± 0.003	7.61 ± 5.35
Metals					As	Cd	Co	Cr	Cu	Hg	Ni	Pb	Zn
Species	Food Common Name	Acronym	Type	Values	mg kg-1	mg kg-1	mg kg-1	mg kg-1	mg kg-1	mg kg-1	mg kg-1	mg kg-1	mg kg-1
Capsicum frutescens	Green chili pepper	G.Chili	Fruit		0.936 ± 0.109	0.025 ± 0.0003	0.081 ± 0.0025	2.050 ± 0.274	23.983 ± 1.00	ND	0.159 ± 0.006	0.06 ± 0.009	15.38 ± 0.446
Capsicum frutescens	Red chili pepper1	R.Chili1	Fruit		0.5 ± 0.078	0.034 ± 0.0017	0.131 ± 0.004	2.137 ± 0.196	30.190 ± 1.92	ND	0.176 ± 0.032	0.095 ± 0.001	25.84 ± 1.140
Capsicum frutescens	Red chili pepper2	R.Chili2	Fruit		0.186 ± 0.036	0.010 ± 0.001	0.222 ± 0.0081	2.005 ± 0.344	16.84 ± 0.44	ND	0.418 ± 0.009	0.212 ± 0.04	22.86 ± 0.62
Capsicum frutescens	Chilli	Chilli	Fruit	(min-max)	0.18-0.93	0.01-0.03	0.081-0.22	2.00-2.13	16.84-30.190	ND	0.15-0.41	0.06-0.21	15.38-25.84
Capsicum frutescens	Chilli	Chilli	Fruit	mean	0.54 ± 0.37	0.023 ± 0.012	0.144 ± 0.071	2.06 ± 0.067	23.67 ± 6.68	ND	0.251 ± 0.14	0.122 ± 0.079	21.36±5.38
Metals					As	Cd	Co	Cr	Cu	Hg	Ni	Pb	Zn
Species	Food Common Name	Acronym	Type	Values	mg kg-1	mg kg-1	mg kg-1	mg kg-1	mg kg-1	mg kg-1	mg kg-1	mg kg-1	mg kg-1
Cucurbita moschata	Mini pumpkin	Pumpkin2	Fruit		0.101 ± 0.01	0.012 ± 0.0013	0.088 ± 0.0053	0.566 ± 0.062	9.73 ± 0.973	0.054 ± 0.43	0.937 ± 0.047	ND	20.45 ± 0.40
Cucurbita moschata	Mini pumpkin	Pumpkin3	Fruit		0.114 ± 0.012	0.03 ± 0.0013	0.114 ± 0.0434	0.913 ± 0.350	7.12 ± 2.74	0.053 ± 0.019	2.23 ± 0.515	ND	26.60 ± 8.81
Cucurbita moschata	Pumpkin Barbara	Pumpkin4	Fruit		0.014 ± 0.0009	0.024 ± 0.010	0.143 ± 0.025	1.489 ± 0.357	39.50 ± 1.726	ND	8.329 ± 1.915	0.628 ± 0.094	32.193 ± 0.25
Cucurbita moschata	Pumpkin	Pumpkin	Fruit	(min-max)	0.014-0.114	0.012-0.03	0.088-0.143	0.566-1.48	7.12-39.5	0-0.54	0.93-8.32	0-0.628	20.45-32-19
Cucurbita moschata		Pumpkin	Fruit	mean	0.076 ± 0.054	0.022 ± 0.009	0.115 ± 0.027	1.0 ± 0.46	18.78 ± 18.0	0.035 ± 0.03	3.83 ± 3.95	0.209 ± 0.36	26.41 ± 5.87
Metals					As	Cd	Co	Cr	Cu	Hg	Ni	Pb	Zn
Species	Food Common Name	Acronym	Type	Values	mg kg-1	mg kg-1	mg kg-1	mg kg-1	mg kg-1	mg kg-1	mg kg-1	mg kg-1	mg kg-1
Gallus gallus domesticus (galinha)	Egg yolk	Y.Egg.1	Products		0.046 ± 0.0006	ND	0.033 ± 0.0016	5.617 ± 0.647	5.88 ± 0.100	0.026 ± 0.004	1.644 ± 0.263	0.005 ± 0.0005	63.01 ± 1.134
Gallus gallus domesticus (galinha)	Egg yolk	Y.Egg.2	Products		0.101 ± 0.002	ND	0.0136 ± 0.0008	3.279 ± 0.216	4.338 ± 0.130	0.027 ± 0.006	0.955 ± 0.114	0.0024 ± 0.0001	69.95 ± 4.197
Gallus gallus domesticus (galinha)	Egg yolk	Y.Egg	Products	(min-max)	0.046-0.101	ND	0.0136-0.033	3.279-5.617	4.338-5.88	0.026-0.027	0.955-1.644	0.0024-0.005	63.01-69.95
Gallus gallus domesticus (galinha)	Egg yolk	Y.Egg	Products	mean	0.0735 ± 0.03	ND	0.023 ± 0.013	4.45 ± 1.65	5.2 ± 1.09	0.026 ± 0.0007	1.3 ± 0.48	0.0037 ± 0.0018	66.48 ± 3.47
Metals					As	Cd	Co	Cr	Cu	Hg	Ni	Pb	Zn
Species	Food Common Name	Acronym	Type	Values	mg kg-1	mg kg-1	mg kg-1	mg kg-1	mg kg-1	mg kg-1	mg kg-1	mg kg-1	mg kg-1
Gallus gallus domesticus (galinha)	Egg white	W.Egg.1	Products		1.467 ± 0.067	ND	0.018 ± 0.002	3.422 ± 0.513	0.566 ± 0.011	0.044 ± 0.005	1.257 ± 0.098	0.078 ± 0.004	7.082 ± 0.368
Gallus gallus domesticus (galinha)	Egg white	W.Egg.2	Products		2.083 ± 0.06	ND	0.0186 ± 0.002	3.3335 ± 0.10	4.413 ± 0.264	0.027 ± 0.003	0.972 ± 0.097	0.047 ± 0.003	3.526 ± 0.246
Gallus gallus domesticus (galinha)	Egg white	W.Egg	Products	(min-max)	1.467-2.083	ND	0.018-0.186	3.333-3.422	0.566-4.413	0.027-0.044	0.972-1.257	0.047-0.078	3.526-7.082
Gallus gallus domesticus (galinha)	Egg white	W.Egg	Products	mean	1.77 ± 0.43	ND	0.018 ± 0.0004	3.37 ± 0.062	2.5 ± 2.72	0.0355 ± 0.01	1.11 ± 0.20	0.06 ± 0.02	5.3 ± 2.51
Metals					As	Cd	Co	Cr	Cu	Hg	Ni	Pb	Zn
Species	Food Common Name	Acronym	Type	Values	mg kg-1	mg kg-1	mg kg-1	mg kg-1	mg kg-1	mg kg-1	mg kg-1	mg kg-1	mg kg-1
Gallus gallus domesticus (galinha)	Egg Shell	S.Egg.1	Products		0.0265 ± 0.001	ND	0.340 ± 0.020	1.140 ± 6.81	1.148 ± 0.057	ND	6.817 ± 1.02	0.039 ± 0.002	0.601 ± 0.048
Gallus gallus domesticus (galinha)	Egg Shell	S.Egg.2	Products		0.079 ± 0.002	ND	0.271 ± 0.027	1.420 ± 5.290	2.158 ± 0.053	ND	5.290 ± 0.476	0.058 ± 0.004	1.159 ± 0.139
Gallus gallus domesticus (galinha)	Egg Shell	S.Egg	Products	(min-max)	0.0265-0.079	ND	0.271-0.34	1.14-1.1420	1.148-2.158	ND	5.290-6.817	0.039-0.058	0.601-1.159
Gallus gallus domesticus (galinha)	Egg Shell	S.Egg	Products	mean	0.05 ± 0.03	ND	0.3 ± 0.048	1.28 ± 0.19	1.65± 0.71	ND	6.05 ± 1.07	0.048-0.013	0.88 ± 0.39
Gallus gallus domesticus (galinha)	Egg Total	T.Egg	Products	(min-max)	0.0265-2.08	ND	0.0186-0.34	1.14-5.617	0.566-5.88	ND	0.955-6.817	0.024-0.078	0.601-69.95
Gallus gallus domesticus (galinha)	Egg Total	T.Egg	Products	mean	0.6 ± 0.9	ND	0.015 ± 14	3.03 ± 1.62	3.083 ± 1.79	0.02 ± 0.017	2.82 ± 2.5	0.038 ± 0.029	24.22 ± 32.88
Metals					As	Cd	Co	Cr	Cu	Hg	Ni	Pb	Zn
Species	Food Common Name	Acronym	Type	Values	mg kg-1	mg kg-1	mg kg-1	mg kg-1	mg kg-1	mg kg-1	mg kg-1	mg kg-1	mg kg-1
Manihot esculenta Crantz	Cassava	Cassava1	Roots		0.001 ± 0.0001	ND	0.009 ± 0.0006	0.190 ± 0.021	1.21 ± 0.053	ND	0.265 ± 0.031	0.087 ± 0.0009	4.517 ± 0.36
Manihot esculenta Crantz	Cassava	Cassava2	Roots		0.257 ± 0.02	ND	0.007 ± 0.001	0.193 ± 2.23	1.65 ± 0.033	ND	0.579 ± 0.075	0.113 ± 0.05	7.245 ± 0.144
Manihot esculenta Crantz	Cassava	Cassava	Roots	(min-max)	0.001-0.257	ND	0.007-0.009	0.190-0.193	1.21-1.65	ND	0.260-0.579	0.087-0.113	4.517-7.245
Manihot esculenta Crantz	Cassava	Cassava	Roots	mean	0.129 ± 0.18	ND	0.008 ± 0.001	0.191 ± 0.0015	1.43 ± 0.31	ND	0.422 ± 0.222	0.1 ± 0.01	5.88 ± 1.92
Metals					As	Cd	Co	Cr	Cu	Hg	Ni	Pb	Zn
Species	Food Common Name	Acronym	Type	Values	mg kg-1	mg kg-1	mg kg-1	mg kg-1	mg kg-1	mg kg-1	mg kg-1	mg kg-1	mg kg-1
Musa acuminata Colla	Banana	Banana1	Fruit		0.0055 ± 0.0007	0.005 ± 0.0003	0.034 ± 0.006	4.301 ± 0.774	37.34 ± 6.09	0.021 ± 0.0018	2.27 ± 0.408	0.118 ± 0.004	24.82 ± 3.56
Musa acuminata Colla	Banana	Banana2	Fruit		0.145 ± 0.005	ND	0.001 ± 0.0003	0.194 ± 0.009	0.722 ± 0.108	ND	0.0428 ± 0.006	0.041 ± 0.004	1.548 ± 0.154
Musa acuminata Colla	Banana	Banana	Fruit	(min-max)	0.0055-0.145	0-0.005	0.001-0.034	0.194-4.301	0.722-37.34	0-0.021	0.042-2.27	0.041-0.118	1.54-24.82
Musa acuminata Colla	Banana	Banana	Fruit	mean	0.07 ± 0.098	0.0025 ± 0.0035	0.017 ± 0.02	2.24 ± 2.9	19.03 ± 25.9	0.01 ± 0.01	1.15 ± 1.57	0.08 ± 0.05	13.18 ± 16.45
Metals					As	Cd	Co	Cr	Cu	Hg	Ni	Pb	Zn
Species	Food Common Name	Acronym	Type	Values	mg kg-1	mg kg-1	mg kg-1	mg kg-1	mg kg-1	mg kg-1	mg kg-1	mg kg-1	mg kg-1
Phaseolus vulgaris	Red Bean	R.Bean	Seed		0.006 ± 0.0002	ND	0.081 ± 0.0015	6.968 ± 0.301	7.056 ± 0.36	0.081 ± 0.041	3.73 ± 0.305	0.060 ± 0.002	24.733 ± 1.68
Phaseolus vulgaris	Green Bean	G.Bean	Seed		0.003 ± 0.0002	ND	0.047 ± 0.0167	4.800 ± 0.864	5.617 ± 2.110	0.069 ± 0.020	2.779 ± 0.416	0.059 ± 0.002	18.78 ± 0.375
Phaseolus vulgaris	White Bean	W.Bean	Seed		0.016 ± 0.001	0.009 ± 0.001	0.090 ± 0.023	6.126 ± 1.164	5.715 ± 1.42	0.035 ± 0.009	9.58 ± 1.246	0.091 ± 0.005	5.715 ± 0.062
Phaseolus vulgaris	Bean	Bean	Seed	(min-max)	0.003-0.016	0-0.009	0.047-0.09	4.8-6.96	5.617-7.056	0.035-0.081	2.77-9.58	0.059-0.091	5.715-24.73
Phaseolus vulgaris	Bean	Bean	Seed	mean	0.0083 ± 0.006	0.003 ± 0.005	0.072 ± 0.022	6 ± 1.09	6.13 ± 0.8	0.061 ± 0.02	5.36 ± 3.68	0.07 ± 0.018	16.4 ± 9.72
Metals					As	Cd	Co	Cr	Cu	Hg	Ni	Pb	Zn
Species	Food Common Name	Acronym	Type	Values	mg kg-1	mg kg-1	mg kg-1	mg kg-1	mg kg-1	mg kg-1	mg kg-1	mg kg-1	mg kg-1
Vigna unguiculata	String Bean	S.Bean	Seed		0.010 ± 0.0003	0.007 ± 0.0002	0.064 ± 0.006	7.814 ± 0.193	3.944 ± 0.667	0.034 ± 0.002	3.587 ± 0.174	0.070 ± 0.010	24.832 ± 0.662
Vigna unguiculata	Fradinho Bean	Fr.Bean	Seed		0.104 ± 0.002	ND	0.0608 ± 0.012	0.427 ± 0.025	6.337 ± 0.126	ND	2.011 ± 0.201	0.013 ±	13.704 ± 0.54
Vigna unguiculata	Bean	Bean	Seed	(min-max)	0.01-0.104	0-0.007	0.06-0.064	0.42-7.81	3.94-6.33	0-0.034	2.01-3.59	0.01-0.07	13.7-24.8
Vigna unguiculata	Bean	Bean	Seed	mean	0.057 ± 0.066	0.0035 ± 0.005	0.06 ± 0.022	4.12 ± 5.22	5.14 ± 1.7	0.034 ± 0.017	2.8 ± 1.11	0.0415 ± 0.04	19.26 ± 7.86
