# Supplementary material for: Contamination by Potentially Toxic Elements (PTEs) in Agricultural Products Grown Around Sepetiba Bay, Rio de Janeiro State (SE Brazil)
Source: Arch Environ Contam Toxicol. 2025 Aug 6;89(2):195–220. doi: 10.1007/s00244-025-01143-8 (PMC12414040; doi:10.1007/s00244-025-01143-8)
Supplement: Supplementary file 5 — (XLSX 23 KB) [file 244_2025_1143_MOESM5_ESM.xlsx]

## Sheet: Correlations - metals
Spearman Rank Order Correlations. Marked correlations are significant at p <0.050.
		As	Cd	Pb	Cu	Zn	Cr	Hg	Ni	Co
	As	1	-0.185446	-0.40508	-0.160198	-0.372498	-0.0939994	-0.0258979	-0.291954	0.0031602
	Cd	-0.185446	1	0.367202	0.647656	0.525292	-0.208655	-0.217466	-0.314415	0.208152
	Pb	-0.40508	0.367202	1	0.410355	0.410679	-0.077822	-0.42545	0.130645	0.189557
	Cu	-0.160198	0.647656	0.410355	1	0.542825	0.0586686	-0.181805	-0.127461	0.163763
	Zn	-0.372498	0.525292	0.410679	0.542825	1	0.141323	0.142482	-0.0320071	-0.0337898
	Cr	-0.0939994	-0.208655	-0.077822	0.0586686	0.141323	1	0.551586	0.527774	0.211175
	Hg	-0.0258979	-0.217466	-0.42545	-0.181805	0.142482	0.551586	1	0.316578	-0.153049
	Ni	-0.291954	-0.314415	0.130645	-0.127461	-0.0320071	0.527774	0.316578	1	0.465683
	Co	0.0031602	0.208152	0.189557	0.163763	-0.0337898	0.211175	-0.153049	0.465683	1

## Sheet: Correlations foods
Spearman Rank Order Correlations. Marked correlations are significant at p <0.050.
			Onion1	Onion2	Onion3	pineapple	Peanut	Cheese	G.Pepper	R.Pepper	Y.Pepper	P.Pepper	Y.P.Pepper	G.Chili	R.Chili1	R.Chilli2	Yam	Pumpkin.S	M.Pumpkin1	M.Pumpkin2	Pumpkin.B	Carrot	Y.Egg.1	Y.Egg.2	W.Egg,1	W.Egg.2	S.Egg.1	S.Egg.2	S.Potato	Lettuce	Cassava1	Cassava2	Banana1	Banana2	Avocado	F.Bean	R.Bean	G.Bean	W.Bean	Tomato	Eggplant	Potato	S.Bean	Fr.Bean
Allium cepa	Onion	Onion1	1	0.666667	0.566667	0.516667	0.716667	0.733333	0.7	0.766667	0.7	0.666667	0.627621	0.683333	0.683333	0.7	0.594147	0.883333	0.833333	0.833333	0.683333	0.883333	0.833333	0.816667	0.566667	0.683333	0.543938	0.577411	0.466667	0.666667	0.661094	0.644357	0.67783	0.666667	0.516667	0.7	0.75	0.766667	0.527201	0.816667	0.716667	0.95	0.666667	0.72804
Allium cepa	Onion	Onion2	0.666667	1	0.766667	0.766667	0.966667	0.933333	0.883333	0.866667	0.883333	0.75	0.686198	0.733333	0.733333	0.916667	0.811723	0.75	0.733333	0.733333	0.85	0.75	0.833333	0.816667	0.716667	0.766667	0.786618	0.736408	0.8	0.966667	0.92051	0.736408	0.803354	0.95	0.766667	0.966667	0.933333	0.933333	0.870301	0.816667	0.916667	0.666667	1	0.820091
Allium cepa	Onion	Onion3	0.566667	0.766667	1	0.866667	0.85	0.766667	0.933333	0.933333	0.933333	0.75	0.577411	0.683333	0.683333	0.816667	0.979088	0.483333	0.5	0.5	0.916667	0.483333	0.516667	0.533333	0.416667	0.666667	0.644357	0.560674	0.933333	0.833333	0.845196	0.67783	0.711303	0.833333	0.866667	0.75	0.65	0.683333	0.610884	0.883333	0.916667	0.55	0.766667	0.67783
Ananas comosus	pineapple	pineapple	0.516667	0.766667	0.866667	1	0.85	0.716667	0.883333	0.866667	0.883333	0.666667	0.619252	0.65	0.65	0.866667	0.878669	0.516667	0.633333	0.633333	0.933333	0.516667	0.55	0.566667	0.4	0.566667	0.753145	0.686198	0.933333	0.85	0.92051	0.769881	0.669462	0.816667	1	0.816667	0.733333	0.683333	0.67783	0.75	0.9	0.516667	0.766667	0.786618
Arachis hypogaea	Peanut	Peanut	0.716667	0.966667	0.85	0.85	1	0.916667	0.933333	0.916667	0.933333	0.716667	0.627621	0.7	0.7	0.916667	0.887037	0.716667	0.716667	0.716667	0.916667	0.716667	0.8	0.766667	0.566667	0.716667	0.778249	0.711303	0.85	0.95	0.928878	0.711303	0.744776	0.966667	0.85	0.966667	0.933333	0.933333	0.828459	0.85	0.95	0.666667	0.966667	0.794986
Bos taurus	Cheese	Cheese	0.733333	0.933333	0.766667	0.716667	0.916667	1	0.833333	0.833333	0.833333	0.8	0.72804	0.75	0.75	0.833333	0.794986	0.816667	0.766667	0.766667	0.816667	0.816667	0.9	0.883333	0.766667	0.883333	0.711303	0.67783	0.8	0.933333	0.895405	0.811723	0.845196	0.933333	0.716667	0.9	0.883333	0.966667	0.794986	0.883333	0.85	0.75	0.933333	0.828459
Capsicum annum	Green pepper	G.Pepper	0.7	0.883333	0.933333	0.883333	0.933333	0.833333	1	0.966667	1	0.833333	0.702935	0.816667	0.816667	0.95	0.912142	0.683333	0.716667	0.716667	0.983333	0.683333	0.7	0.716667	0.533333	0.75	0.836827	0.786618	0.916667	0.933333	0.937247	0.769881	0.803354	0.933333	0.883333	0.9	0.833333	0.8	0.778249	0.883333	0.983333	0.7	0.883333	0.836827
Capsicum annum	Red pepper	R.Pepper	0.766667	0.866667	0.933333	0.866667	0.916667	0.833333	0.966667	1	0.966667	0.8	0.67783	0.766667	0.766667	0.916667	0.945615	0.683333	0.7	0.7	0.95	0.683333	0.683333	0.7	0.583333	0.716667	0.744776	0.694567	0.866667	0.9	0.912142	0.761513	0.794986	0.866667	0.866667	0.85	0.783333	0.783333	0.72804	0.95	0.983333	0.75	0.866667	0.811723
Capsicum annum	Yellow pepper	Y.Pepper	0.7	0.883333	0.933333	0.883333	0.933333	0.833333	1	0.966667	1	0.833333	0.702935	0.816667	0.816667	0.95	0.912142	0.683333	0.716667	0.716667	0.983333	0.683333	0.7	0.716667	0.533333	0.75	0.836827	0.786618	0.916667	0.933333	0.937247	0.769881	0.803354	0.933333	0.883333	0.9	0.833333	0.8	0.778249	0.883333	0.983333	0.7	0.883333	0.836827
Capsicum chinense	Pout pepper	P.Pepper	0.666667	0.75	0.75	0.666667	0.716667	0.8	0.833333	0.8	0.833333	1	0.945615	0.983333	0.983333	0.866667	0.694567	0.816667	0.816667	0.816667	0.8	0.816667	0.766667	0.85	0.783333	0.95	0.711303	0.744776	0.8	0.866667	0.845196	0.912142	0.979088	0.8	0.666667	0.766667	0.716667	0.7	0.594147	0.816667	0.816667	0.816667	0.75	0.912142
Capsicum chinense	Yellow Pout pepper	Y.P.Pepper	0.627621	0.686198	0.577411	0.619252	0.627621	0.72804	0.702935	0.67783	0.702935	0.945615	1	0.962352	0.962352	0.828459	0.55042	0.853564	0.878669	0.878669	0.686198	0.853564	0.786618	0.878669	0.820091	0.903774	0.630252	0.697479	0.694567	0.811723	0.798319	0.932773	0.966387	0.702935	0.619252	0.736408	0.711303	0.652725	0.495798	0.686198	0.719672	0.811723	0.686198	0.932773
Capsicum frutescens	Green chili pepper	G.Chili	0.683333	0.733333	0.683333	0.65	0.7	0.75	0.816667	0.766667	0.816667	0.983333	0.962352	1	1	0.883333	0.627621	0.85	0.866667	0.866667	0.783333	0.85	0.783333	0.866667	0.75	0.916667	0.72804	0.778249	0.75	0.85	0.828459	0.895405	0.962352	0.783333	0.65	0.783333	0.75	0.683333	0.577411	0.75	0.8	0.833333	0.733333	0.928878
Capsicum frutescens	Red chili pepper1	R.Chili1	0.683333	0.733333	0.683333	0.65	0.7	0.75	0.816667	0.766667	0.816667	0.983333	0.962352	1	1	0.883333	0.627621	0.85	0.866667	0.866667	0.783333	0.85	0.783333	0.866667	0.75	0.916667	0.72804	0.778249	0.75	0.85	0.828459	0.895405	0.962352	0.783333	0.65	0.783333	0.75	0.683333	0.577411	0.75	0.8	0.833333	0.733333	0.928878
Capsicum frutescens	Red chili pepper2	R.Chilli2	0.7	0.916667	0.816667	0.866667	0.916667	0.833333	0.95	0.916667	0.95	0.866667	0.828459	0.883333	0.883333	1	0.820091	0.783333	0.833333	0.833333	0.933333	0.783333	0.783333	0.816667	0.666667	0.783333	0.845196	0.828459	0.866667	0.966667	0.962352	0.845196	0.878669	0.916667	0.866667	0.95	0.9	0.816667	0.778249	0.816667	0.966667	0.75	0.916667	0.928878
Colocasia esculenta	Yam	Yam	0.594147	0.811723	0.979088	0.878669	0.887037	0.794986	0.912142	0.945615	0.912142	0.694567	0.55042	0.627621	0.627621	0.820091	1	0.493728	0.502096	0.502096	0.895405	0.493728	0.543938	0.543938	0.451887	0.627621	0.60084	0.508403	0.903774	0.845196	0.852941	0.659664	0.693277	0.828459	0.878669	0.778249	0.686198	0.72804	0.621849	0.895405	0.928878	0.552306	0.811723	0.668067
Cucurbita maxima	Pumpkin Sergipana	Pumpkin.S	0.883333	0.75	0.483333	0.516667	0.716667	0.816667	0.683333	0.683333	0.683333	0.816667	0.853564	0.85	0.85	0.783333	0.493728	1	0.966667	0.966667	0.666667	1	0.966667	0.983333	0.783333	0.866667	0.652725	0.719672	0.533333	0.783333	0.753145	0.820091	0.853564	0.75	0.516667	0.8	0.85	0.833333	0.610884	0.733333	0.7	0.95	0.75	0.887037
Cucurbita moschata	Mini pumpkin	M.Pumpkin1	0.833333	0.733333	0.5	0.633333	0.716667	0.766667	0.716667	0.7	0.716667	0.816667	0.878669	0.866667	0.866667	0.833333	0.502096	0.966667	1	1	0.733333	0.966667	0.916667	0.95	0.733333	0.816667	0.744776	0.811723	0.6	0.8	0.811723	0.878669	0.845196	0.75	0.633333	0.816667	0.85	0.783333	0.644357	0.7	0.733333	0.916667	0.733333	0.945615
Cucurbita moschata	Mini pumpkin	M.Pumpkin2	0.833333	0.733333	0.5	0.633333	0.716667	0.766667	0.716667	0.7	0.716667	0.816667	0.878669	0.866667	0.866667	0.833333	0.502096	0.966667	1	1	0.733333	0.966667	0.916667	0.95	0.733333	0.816667	0.744776	0.811723	0.6	0.8	0.811723	0.878669	0.845196	0.75	0.633333	0.816667	0.85	0.783333	0.644357	0.7	0.733333	0.916667	0.733333	0.945615
Cucurbita moschata	Pumpkin Barbara	Pumpkin.B	0.683333	0.85	0.916667	0.933333	0.916667	0.816667	0.983333	0.95	0.983333	0.8	0.686198	0.783333	0.783333	0.933333	0.895405	0.666667	0.733333	0.733333	1	0.666667	0.683333	0.7	0.5	0.716667	0.870301	0.820091	0.933333	0.916667	0.953983	0.803354	0.769881	0.916667	0.933333	0.883333	0.816667	0.783333	0.794986	0.866667	0.966667	0.683333	0.85	0.853564
Daucus carota	Carrot	Carrot	0.883333	0.75	0.483333	0.516667	0.716667	0.816667	0.683333	0.683333	0.683333	0.816667	0.853564	0.85	0.85	0.783333	0.493728	1	0.966667	0.966667	0.666667	1	0.966667	0.983333	0.783333	0.866667	0.652725	0.719672	0.533333	0.783333	0.753145	0.820091	0.853564	0.75	0.516667	0.8	0.85	0.833333	0.610884	0.733333	0.7	0.95	0.75	0.887037
Gallus gallus domesticus (chicken)	Egg yolk1	Y.Egg.1	0.833333	0.833333	0.516667	0.55	0.8	0.9	0.7	0.683333	0.7	0.766667	0.786618	0.783333	0.783333	0.783333	0.543938	0.966667	0.916667	0.916667	0.683333	0.966667	1	0.983333	0.766667	0.866667	0.669462	0.702935	0.583333	0.833333	0.786618	0.786618	0.820091	0.833333	0.55	0.866667	0.916667	0.933333	0.694567	0.733333	0.716667	0.866667	0.833333	0.853564
Gallus gallus domesticus (chicken)	Egg yolk2	Y.Egg.2	0.816667	0.816667	0.533333	0.566667	0.766667	0.883333	0.716667	0.7	0.716667	0.85	0.878669	0.866667	0.866667	0.816667	0.543938	0.983333	0.95	0.95	0.7	0.983333	0.983333	1	0.833333	0.916667	0.694567	0.744776	0.616667	0.85	0.811723	0.861932	0.895405	0.816667	0.566667	0.85	0.883333	0.883333	0.67783	0.75	0.733333	0.9	0.816667	0.912142
Gallus gallus domesticus (chicken)	Egg white1	W.Egg,1	0.566667	0.716667	0.416667	0.4	0.566667	0.766667	0.533333	0.583333	0.533333	0.783333	0.820091	0.75	0.75	0.666667	0.451887	0.783333	0.733333	0.733333	0.5	0.783333	0.766667	0.833333	1	0.833333	0.53557	0.585779	0.5	0.733333	0.686198	0.803354	0.870301	0.6	0.4	0.633333	0.616667	0.666667	0.602516	0.683333	0.6	0.733333	0.716667	0.786618
Gallus gallus domesticus (chicken)	Egg white2	W.Egg.2	0.683333	0.766667	0.666667	0.566667	0.716667	0.883333	0.75	0.716667	0.75	0.95	0.903774	0.916667	0.916667	0.783333	0.627621	0.866667	0.816667	0.816667	0.716667	0.866667	0.866667	0.916667	0.833333	1	0.652725	0.686198	0.733333	0.85	0.803354	0.887037	0.953983	0.816667	0.566667	0.766667	0.75	0.8	0.610884	0.8	0.733333	0.816667	0.766667	0.870301
Gallus gallus domesticus (chicken)	Egg Shell1	S.Egg.1	0.543938	0.786618	0.644357	0.753145	0.778249	0.711303	0.836827	0.744776	0.836827	0.711303	0.630252	0.72804	0.72804	0.845196	0.60084	0.652725	0.744776	0.744776	0.870301	0.652725	0.669462	0.694567	0.53557	0.652725	1	0.983193	0.761513	0.828459	0.865546	0.747899	0.680672	0.836827	0.753145	0.820091	0.778249	0.702935	0.92437	0.652725	0.803354	0.594147	0.786618	0.831933
Gallus gallus domesticus (chicken)	Egg Shell2	S.Egg.2	0.577411	0.736408	0.560674	0.686198	0.711303	0.67783	0.786618	0.694567	0.786618	0.744776	0.697479	0.778249	0.778249	0.828459	0.508403	0.719672	0.811723	0.811723	0.820091	0.719672	0.702935	0.744776	0.585779	0.686198	0.983193	1	0.694567	0.794986	0.831933	0.781513	0.714286	0.786618	0.686198	0.786618	0.761513	0.669462	0.87395	0.619252	0.753145	0.661094	0.736408	0.865546
Ipomoea batatas	Sweet potato	S.Potato	0.466667	0.8	0.933333	0.933333	0.85	0.8	0.916667	0.866667	0.916667	0.8	0.694567	0.75	0.75	0.866667	0.903774	0.533333	0.6	0.6	0.933333	0.533333	0.583333	0.616667	0.5	0.733333	0.761513	0.694567	1	0.9	0.928878	0.811723	0.778249	0.883333	0.933333	0.816667	0.716667	0.716667	0.694567	0.8	0.9	0.516667	0.8	0.794986
Lactuca sativa	Lettuce	Lettuce	0.666667	0.966667	0.833333	0.85	0.95	0.933333	0.933333	0.9	0.933333	0.866667	0.811723	0.85	0.85	0.966667	0.845196	0.783333	0.8	0.8	0.916667	0.783333	0.833333	0.85	0.733333	0.85	0.828459	0.794986	0.9	1	0.979088	0.861932	0.895405	0.966667	0.85	0.966667	0.916667	0.9	0.828459	0.85	0.95	0.716667	0.966667	0.912142
Manihot esculenta Crantz	Cassava	Cassava1	0.661094	0.92051	0.845196	0.92051	0.928878	0.895405	0.937247	0.912142	0.937247	0.845196	0.798319	0.828459	0.828459	0.962352	0.852941	0.753145	0.811723	0.811723	0.953983	0.753145	0.786618	0.811723	0.686198	0.803354	0.865546	0.831933	0.928878	0.979088	1	0.89916	0.865546	0.937247	0.92051	0.937247	0.878669	0.853564	0.831933	0.853564	0.953983	0.711303	0.92051	0.932773
Manihot esculenta Crantz	Cassava	Cassava2	0.644357	0.736408	0.67783	0.769881	0.711303	0.811723	0.769881	0.761513	0.769881	0.912142	0.932773	0.895405	0.895405	0.845196	0.659664	0.820091	0.878669	0.878669	0.803354	0.820091	0.786618	0.861932	0.803354	0.887037	0.747899	0.781513	0.811723	0.861932	0.89916	1	0.932773	0.769881	0.769881	0.769881	0.72804	0.719672	0.647059	0.786618	0.786618	0.794986	0.736408	0.966387
Musa acuminata Colla	Banana	Banana1	0.67783	0.803354	0.711303	0.669462	0.744776	0.845196	0.803354	0.794986	0.803354	0.979088	0.966387	0.962352	0.962352	0.878669	0.693277	0.853564	0.845196	0.845196	0.769881	0.853564	0.820091	0.895405	0.870301	0.953983	0.680672	0.714286	0.778249	0.895405	0.865546	0.932773	1	0.803354	0.669462	0.803354	0.761513	0.753145	0.613445	0.820091	0.820091	0.828459	0.803354	0.932773
Musa acuminata Colla	Banana	Banana2	0.666667	0.95	0.833333	0.816667	0.966667	0.933333	0.933333	0.866667	0.933333	0.8	0.702935	0.783333	0.783333	0.916667	0.828459	0.75	0.75	0.75	0.916667	0.75	0.833333	0.816667	0.6	0.816667	0.836827	0.786618	0.883333	0.966667	0.937247	0.769881	0.803354	1	0.816667	0.966667	0.933333	0.933333	0.845196	0.816667	0.916667	0.666667	0.95	0.836827
Persea americana	Avocado	Avocado	0.516667	0.766667	0.866667	1	0.85	0.716667	0.883333	0.866667	0.883333	0.666667	0.619252	0.65	0.65	0.866667	0.878669	0.516667	0.633333	0.633333	0.933333	0.516667	0.55	0.566667	0.4	0.566667	0.753145	0.686198	0.933333	0.85	0.92051	0.769881	0.669462	0.816667	1	0.816667	0.733333	0.683333	0.67783	0.75	0.9	0.516667	0.766667	0.786618
Phaseolus lunatus	Fava Bean	F.Bean	0.7	0.966667	0.75	0.816667	0.966667	0.9	0.9	0.85	0.9	0.766667	0.736408	0.783333	0.783333	0.95	0.778249	0.8	0.816667	0.816667	0.883333	0.8	0.866667	0.85	0.633333	0.766667	0.820091	0.786618	0.816667	0.966667	0.937247	0.769881	0.803354	0.966667	0.816667	1	0.983333	0.933333	0.828459	0.766667	0.916667	0.7	0.966667	0.870301
Phaseolus vulgaris	Red Bean	R.Bean	0.75	0.933333	0.65	0.733333	0.933333	0.883333	0.833333	0.783333	0.833333	0.716667	0.711303	0.75	0.75	0.9	0.686198	0.85	0.85	0.85	0.816667	0.85	0.916667	0.883333	0.616667	0.75	0.778249	0.761513	0.716667	0.916667	0.878669	0.72804	0.761513	0.933333	0.733333	0.983333	1	0.95	0.794986	0.716667	0.85	0.733333	0.933333	0.845196
Phaseolus vulgaris	Green Bean	G.Bean	0.766667	0.933333	0.683333	0.683333	0.933333	0.966667	0.8	0.783333	0.8	0.7	0.652725	0.683333	0.683333	0.816667	0.72804	0.833333	0.783333	0.783333	0.783333	0.833333	0.933333	0.883333	0.666667	0.8	0.702935	0.669462	0.716667	0.9	0.853564	0.719672	0.753145	0.933333	0.683333	0.933333	0.95	1	0.794986	0.8	0.816667	0.733333	0.933333	0.786618
Phaseolus vulgaris	White Bean	W.Bean	0.527201	0.870301	0.610884	0.67783	0.828459	0.794986	0.778249	0.72804	0.778249	0.594147	0.495798	0.577411	0.577411	0.778249	0.621849	0.610884	0.644357	0.644357	0.794986	0.610884	0.694567	0.67783	0.602516	0.610884	0.92437	0.87395	0.694567	0.828459	0.831933	0.647059	0.613445	0.845196	0.67783	0.828459	0.794986	0.794986	1	0.67783	0.778249	0.527201	0.870301	0.731092
Solanum lycopersicum	Tomato	Tomato	0.816667	0.816667	0.883333	0.75	0.85	0.883333	0.883333	0.95	0.883333	0.816667	0.686198	0.75	0.75	0.816667	0.895405	0.733333	0.7	0.7	0.866667	0.733333	0.733333	0.75	0.683333	0.8	0.652725	0.619252	0.8	0.85	0.853564	0.786618	0.820091	0.816667	0.75	0.766667	0.716667	0.8	0.67783	1	0.9	0.816667	0.816667	0.786618
Solanum melongena	Eggplant	Eggplant	0.716667	0.916667	0.916667	0.9	0.95	0.85	0.983333	0.983333	0.983333	0.816667	0.719672	0.8	0.8	0.966667	0.928878	0.7	0.733333	0.733333	0.966667	0.7	0.716667	0.733333	0.6	0.733333	0.803354	0.753145	0.9	0.95	0.953983	0.786618	0.820091	0.916667	0.9	0.916667	0.85	0.816667	0.778249	0.9	1	0.716667	0.916667	0.853564
Solanum tuberosum	Potato	Potato	0.95	0.666667	0.55	0.516667	0.666667	0.75	0.7	0.75	0.7	0.816667	0.811723	0.833333	0.833333	0.75	0.552306	0.95	0.916667	0.916667	0.683333	0.95	0.866667	0.9	0.733333	0.816667	0.594147	0.661094	0.516667	0.716667	0.711303	0.794986	0.828459	0.666667	0.516667	0.7	0.733333	0.733333	0.527201	0.816667	0.716667	1	0.666667	0.845196
Vigna unguiculata	String Bean	S.Bean	0.666667	1	0.766667	0.766667	0.966667	0.933333	0.883333	0.866667	0.883333	0.75	0.686198	0.733333	0.733333	0.916667	0.811723	0.75	0.733333	0.733333	0.85	0.75	0.833333	0.816667	0.716667	0.766667	0.786618	0.736408	0.8	0.966667	0.92051	0.736408	0.803354	0.95	0.766667	0.966667	0.933333	0.933333	0.870301	0.816667	0.916667	0.666667	1	0.820091
Vigna unguiculata	Fradinho Bean or cowpea	Fr.Bean	0.72804	0.820091	0.67783	0.786618	0.794986	0.828459	0.836827	0.811723	0.836827	0.912142	0.932773	0.928878	0.928878	0.928878	0.668067	0.887037	0.945615	0.945615	0.853564	0.887037	0.853564	0.912142	0.786618	0.870301	0.831933	0.865546	0.794986	0.912142	0.932773	0.966387	0.932773	0.836827	0.786618	0.870301	0.845196	0.786618	0.731092	0.786618	0.853564	0.845196	0.820091	1
