# Supplementary material for: Contamination by Potentially Toxic Elements (PTEs) in Agricultural Products Grown Around Sepetiba Bay, Rio de Janeiro State (SE Brazil)
Source: Arch Environ Contam Toxicol. 2025 Aug 6;89(2):195–220. doi: 10.1007/s00244-025-01143-8 (PMC12414040; doi:10.1007/s00244-025-01143-8)
Supplement: Supplementary file 6 — (XLSX 31 KB) [file 244_2025_1143_MOESM6_ESM.xlsx]

## Sheet: EDI,HQ
PTE	EDI	HQ	HI
A. cepa
As	8.8e-06	0.03	0.5026
Cd	2.5e-05	0.024
Pb	0.0365	0.036
Cu	0.019	0.048
Zn	0.018	0.06
Ni	0.00041	0.02
Co	8.5e-06	0.0028
Cr	0.00085	0.28
Hg	9.3e-06	0.0018
Ananas comosus
As	1.43e-05	0.047	0.451212
Cd	1.72e-05	0.0172
Pb	0.00027	0.0776457
Cu	0.007	0.173929
Zn	0.0085	0.0285029
Ni	0.001	0.0516
Co	0.00018	0.006192
Cr	0.00014	0.0491429
Hg	0	0
Arachis hypogaea
As	1.85714e-06	0.00619048	1.52383
Cd	4.85714e-06	0.00485714
Pb	3.85714e-05	0.0110204
Cu	0.00785714	0.196429
Zn	0.0115429	0.0384762
Ni	0.00187143	0.0935714
Co	3.71429e-05	0.0012381
Cr	0.00351143	1.17048
Hg	7.85714e-06	0.00157143
Bos taurus
As	3.096e-05	0.1032	1.24609
Cd	0	0
Pb	5.55314e-05	0.0158661
Cu	0.00682103	0.170526
Zn	0.0301049	0.10035
Ni	0.000938629	0.0469314
Co	3.83314e-05	0.00127771
Cr	0.00239817	0.79939
Hg	4.27543e-05	0.00855086
C. annum
As	1.38e-05	0.046	0.703107
Cd	2.21e-05	0.0221
Pb	6.88e-05	0.0196571
Cu	0.0214	0.535
Zn	0.0168	0.056
Ni	0.000103	0.00515
Co	3.1e-05	0.00103333
Cr	5.45e-05	0.0181667
Hg	0	0
C. chinese
As	0.00044	1.46667	1.86346			(1) EDI =
Cd	4.4e-06	0.0044
Pb	2.36e-05	0.00674286
Cu	0.0067	0.1675
Zn	0.00374	0.0124667
Ni	8.85e-05	0.004425				HQ=EDI/Rfd
Co	3.78e-05	0.00126
Cr	0.0006	0.2
Hg	0	0
C.frutenses
As	2.654e-05	0.0884667	0.78607
Cd	1.13e-05	0.0113
Pb	6e-05	0.0171429
Cu	0.011632	0.2908
Zn	0.01	0.0333333
Ni	0.00012	0.006
Co	7.08e-05	0.00236
Cr	0.00101	0.336667
Hg	0	0
Colocasia
As	0	0	0.438689
Cd	2.309e-05	0.02309
Pb	0.000353	0.100857
Cu	0.00157	0.03925
Zn	0.0706	0.235333
Ni	6.34e-05	0.00317
Co	1.966e-05	0.000655333
Cr	0.000109	0.0363333
Hg	0	0
C. moschata
As	3.734e-05	0.124467	0.700185
Cd	1.08e-05	0.0108
Pb	0.000103	0.0294286
Cu	0.00922	0.2305
Zn	0.0129	0.043
Ni	0.0018	0.09
Co	5.65e-05	0.00188333
Cr	0.0005	0.166667
Hg	1.72e-05	0.00344
C. maxima
As	2.36e-05	0.0786667	0.328613
Cd	4.91e-07	0.000491	0.329
Pb	0	0
Cu	0.0052	0.13
Zn	0.0063	0.021
Ni	5.9e-05	0.00295
Co	8.35e-06	0.000278333
Cr	0.000278	0.0926667
Hg	1.28e-05	0.00256
Dacus
As	4.57e-05	0.152333	0.361817
Cd	2.56e-06	0.00256
Pb	0	0
Cu	0.0027	0.0675
Zn	0.0068	0.0226667
Ni	9.83e-05	0.004915
Co	7.86e-06	0.000262
Cr	0.000315	0.105
Hg	3.29e-05	0.00658
W.Eggs
As	0.00086	2.86667	3.49454
Cd	0	0
Pb	2.95e-05	0.00842857
Cu	0.0012	0.03
Zn	0.0026	0.00866667
Ni	0.00054	0.027
Co	8.85e-06	0.000295
Cr	0.00165	0.55
Hg	1.74e-05	0.00348
Y. Eggs
As	3.61e-05	0.120333	1.02771
Cd	0	0	1.03
Pb	1.82e-06	0.00052
Cu	0.00255	0.06375
Zn	0.0326	0.108667
Ni	0.00063	0.0315
Co	1.13e-05	0.000376667
Cr	0.0021	0.7
Hg	1.28e-05	0.00256
S.Eggs
As	2.46e-05	0.082	2.35702
Cd	0	0	2.36
Pb	2.36e-05	0.00674286
Cu	0.000811	0.020275
Zn	0.00043	0.00143333
Ni	0.0029	0.145
Co	0.000147	0.0049
Cr	0.00629	2.09667
Hg	0	0
T.Eggs
As	0.000295	0.983333	1.5971
Cd	0	0
Pb	1.87e-05	0.00534286
Cu	0.001515	0.037875
Zn	0.011	0.0366667
Ni	0.0013	0.065
Co	7.37e-06	0.000245667
Cr	0.0014	0.466667
Hg	9.83e-06	0.001966
I. batatas
As	4.422e-06	0.01474	0.919736
Cd	3.93e-06	0.00393	0.92
Pb	0.0004	0.114286
Cu	0.02645	0.66125
Zn	0.017	0.0566667
Ni	0.00024	0.012
Co	5.9e-06	0.000196667
Cr	0.00017	0.0566667
Hg	0	0
Lectuca
As	2.014e-05	0.0671333	1.32872
Cd	1.23e-05	0.0123
Pb	7.57e-05	0.0216286
Cu	0.0033	0.0825
Zn	0.023	0.0766667
Ni	0.00127	0.0635
Co	3.44e-05	0.00114667
Cr	0.003	1
Hg	1.92e-05	0.00384
Maniot
As	6.34e-05	0.211333	0.294643
Cd	0	0	0.295
Pb	4.91e-05	0.0140286
Cu	0.0007	0.0175
Zn	0.003	0.01
Ni	0.000207	0.01035
Co	3.93e-06	0.000131
Cr	9.39e-05	0.0313
Hg	0	0
Musa
As	3.44e-05	0.114667	0.776886
Cd	1.23e-06	0.00123
Pb	3.93e-05	0.0112286
Cu	0.0093	0.2325
Zn	0.0064	0.0213333
Ni	0.00056	0.028
Co	8.35e-06	0.000278333
Cr	0.0011	0.366667
Hg	4.91e-06	0.000982
Persea
As	1.37e-05	0.0456667	0.563943
Cd	3.15e-05	0.0315
Pb	0.000312	0.0891429
Cu	0.0102	0.255
Zn	0.0155	0.0516667
Ni	0.000914	0.0457
Co	0.000158	0.00526667
Cr	0.00012	0.04
Hg	0	0
P. lunatus
As	5.897e-06	0.0196567	1.02446
Cd	4.91e-06	0.00491	1.02
Pb	4.37e-05	0.0124857
Cu	0.00497	0.12425
Zn	0.0147	0.049
Ni	0.000866	0.0433
Co	4.59e-05	0.00153
Cr	0.0023	0.766667
Hg	1.33e-05	0.00266
P. vulgaris
As	4.079e-06	0.0135967	1.26374
Cd	1.47e-06	0.00147	1.26
Pb	3.44e-05	0.00982857
Cu	0.003	0.075
Zn	0.008	0.0266667
Ni	0.0026	0.13
Co	3.54e-05	0.00118
Cr	0.003	1
Hg	3e-05	0.006
Tomate
As	4.177e-05	0.139233	0.401877
Cd	1.38e-05	0.0138	0.4
Pb	0	0
Cu	0.0043	0.1075
Zn	0.0089	0.0296667
Ni	7.077e-05	0.0035385
Co	8.35e-06	0.000278333
Cr	0.000315	0.105
Hg	1.43e-05	0.00286
S. melanona
As	2.43e-05	0.081	0.686578
Cd	4.57e-05	0.0457	0.7
Pb	3.78e-05	0.0108
Cu	0.0144	0.36
Zn	0.0177	0.059
Ni	0.0002138	0.01069
Co	8.85e-06	0.000295
Cr	0.000349	0.116333
Hg	1.38e-05	0.00276
S. tuberculum
As	8.84e-06	0.0294667	0.233248
Cd	9.83e-06	0.00983	0.233
Pb	7.22e-05	0.0206286
Cu	0.00223	0.05575
Zn	0.00955	0.0318333
Ni	0.00013	0.0065
Co	6.39e-06	0.000213
Cr	0.00023	0.0766667
Hg	1.18e-05	0.00236
Vigna
As	0.0001	0.333333	1.03288
Cd	9.39e-06	0.00939
Pb	7.62e-05	0.0217714
Cu	0.00808	0.202
Zn	0.013	0.0433333
Ni	0.00086	0.043
Co	3.98e-05	0.00132667
Cr	0.00113	0.376667
Hg	1.03e-05	0.00206

## Sheet: HI
Alimentos	ID	HI
Allium cepa	Onion	0.5
Ananas comosus	Pineaple	0.45
Arachis hypogaea	Peanut	1.52
Bos tauru	Cheese	1.24
Capsicum annum	Pepper	0.7
Capsicum chinense	P.Pepper	1.8
Capsicum frutescens	Chili	0.78
Colocasia esculenta	Yam	0.44
Cucurbita maxima	Pumpikin.B	0.33
Cucurbita moschata	M.Pumpikin	0.7
Daucus carota	Carrot	0.36
Gallus gallus domesticus (white egg)	W.Egg	3.49
Gallus gallus domesticus (yolk egg)	Y.Egg	1.03
Gallus gallus domesticus (shell egg)	S.Egg	2.36
Gallus gallus domesticus (total egg)	T.Egg	1.6
Ipomoea batatas	S.Potato	0.92
Lactuca sativa	Lettuce	1.33
Manihot esculenta Crantz	Cassava1	0.3
Musa acuminata Colla	Banana	0.77
Persea americana	Avocado	0.56
Phaseolus lunatus	W.Bean	1.02
Phaseolus vulgaris	R.Bean	1.26
Solanum lycopersicum	Tomato	0.4
Solanum melongena	Eggplant	0.7
Solanum tuberosum	Potato	0.23
Vigna unguiculata	S.Bean1	1.03
