# Supplementary material for: Contamination by Potentially Toxic Elements (PTEs) in Agricultural Products Grown Around Sepetiba Bay, Rio de Janeiro State (SE Brazil)
Source: Arch Environ Contam Toxicol. 2025 Aug 6;89(2):195–220. doi: 10.1007/s00244-025-01143-8 (PMC12414040; doi:10.1007/s00244-025-01143-8)
Supplement: Supplementary file 7 — (XLSX 32 KB) [file 244_2025_1143_MOESM7_ESM.xlsx]

## Sheet: SM2
Species	Type	n	Name	Author	Year	Local	Method	As (mg kg-1)	Cd (mg kg-1)	Pb (mg kg-1)	Cu (mg kg-1)	Zn (mg kg-1)	Ni (mg kg-1)	Co (mg kg-1)	Cr (mg kg-1)	Hg (mg kg-1)	Doi
Allium cepa	Roots	1	Onion	This work	2024	Brazil (Sepetiba Bay - RJ)	ICP-MS	0.023 ± 0.001	0.083 ± 0.0002	< 0,0005	9.97 ± 0.291	29.92 ± 0.915	0.137 ± 0.001	0.016 ±	0.634 ± 0.427	0.033 ± 0.006
Allium cepa	Roots	1	Onion	This work	2024	Brazil (Sepetiba Bay - RJ)	ICP-MS	0.024 ± 0.0004	0.0029 ± 0.0004	0.056 ± 0.0175	3.70 ± 0.565	16.63 ± 0.208	1.64 ± 0.140	0.030 ±	4.23 ± 0.044	0.024 ± 0.002
Allium cepa	Roots	1	Onion	This work	2024	Brazil (Sepetiba Bay - RJ)	ICP-MS	0.0067 ± 0.001	0.063 ± 0.001	0.724 ± 0.11	105.28 ± 6.77	64.17 ± 2.46	0.78 ± 0.029	0.013 ± 0.0006	0.35 ± 0.045	ND
Allium cepa	Roots	3	Onion	This work	2024	Brazil (Sepetiba Bay - RJ)	ICP-MS	0.0067-0.024	0.0029-0.083	0-0.724	3.70 -105.28	16.63-64.17	0.137-1.64	0.01 - 0.03	0.35-4.23	0-0.033
Allium cepa	Roots	3	Onion	This work	2024	Brazil (Sepetiba Bay - RJ)	ICP-MS	0.018 ± 0.009	0.05 ± 0.04	0.26 ± 0.40	39.65 ± 56.92	36.6 ± 24.52	0.85 ± 0.75	0.02 ± 0.009	1.74 ± 2.16	0.019 ± 0.01
Allium cepa	Roots	5	Onion	Li et al.	2016	Provincia de Liaoning (China)	AAS	0.016 ± 0.005	0.428 ± 0.267	0.020 ± 0.019	0.537 ± 0.272	21.801 ± 5.562	X	X	0.018 ± 0.002	0.001 ± 0.000	https://doi.org/10.1007/s11356-016-7342-5
Allium cepa	Roots	10	Onion	Zeneli et al.,	2013	Kosovo	AAS	X	0.20–0.25	0.76–1.05	X	7.50–21.00	X	X	X	X	https://doi.org/10.1080/10807039.2012.708268
Allium cepa	Roots	10	Onion	Zeneli et al.,	2013	Kosovo	AAS	X	0.23 ± 0.01	0.94 ± 0.10	X	10.03 ± 0.50	X	X	X	X	https://doi.org/10.1080/10807039.2012.708268
Allium cepa	Roots	3	Onion	Tahir et al.,	2022	Siran valley (Pakistan)	ICP-OES	0.589±0.020	ND	ND	X	X	X	X	0.340±0.087	X	https://doi.org/10.1007/s10661-022-10210-9
Allium cepa	Roots	5	Onion	Kuppusamy et al.,	2017	South Australia	ICP-MS	ND	0.4 ± 1.5	ND	0.8 ± 1.6	ND	0.03 ± 1.0	ND	ND	X	https://doi.org/10.1007/s40093-017-0178-2
Ananas comosus	Fruit	1	Pineaple	This work	2024	Brazil (Sepetiba Bay - RJ)	ICP-MS	0.029 ± 0.001	0.035 ± 0.005	0.553 ± 0.044	14.157 ± 0.849	17.393 ± 0.869	2.31 ± 0.231	0.378 ± 0.054	0.298 ± 0.067	ND
Ananas comosus	Fruit	100	Pineaple	Habte et al.,	2017	South Korea	ICP-MS/DMA	0.002 ± 0.003	0.002 ± 0.004	0.009 ±0.008	0.665 ± 0.349	1.15 ± 0.451	0.050 ± 0.061	0.004 ± 0.003	0.049 ± 0.034	0.0004 ± 0.0003	http://dx.doi.org/10.1080/00032719.2016.1207655
Ananas comosus	Fruit	5	Pineaple skin	Kuppusamy et al.,	2017	South Australia	ICP-MS	0.2 ± 0.1	0.04 ± 2.8	6.4 ± 2.1	4.5 ± 2.1	12.3 ± 2.6	1.9 ± 0.9	0.3 ± 1.7	2.6 ± 0.8	X	https://doi.org/10.1007/s40093-017-0178-2
Arachis hypogaea	Fruit	1	Peanut	This work	2024	Brazil (Sepetiba Bay - RJ)	ICP-MS	0.004 ± 0.0006	0.010 ± 0.0006	0.080 ± 0.003	16.13 ± 3.018	23.516 ± 0.342	3.809 ± 0.189	0.0765 ± 0.005	7.147 ± 0.754	0.016 ± 0.002
Arachis hypogaea	Fruit	5	Peanut Shell	Kuppusamy et al.,	2017	South Australia	ICP-MS	ND	ND	0.2 ± 0.5	2.2 ± 1.2	ND	0.9 ± 1.2	0.04 ± 0.1	1.2 ± 0.6	X	https://doi.org/10.1007/s10661-022-10210-9
Bos tauru	Products		Cheese	This work	2024	Brazil (Sepetiba Bay - RJ)	ICP-MS	0.063 ± 0.004	ND	0.113 ± 0.018	13.88 ± 1.07	61.262 ± 6.157	1.910 ± 0.061	0.0479 ± 0.003	4.88 ± 0.020	0.0870.047 0.019
Bos taurus (milk - mg/L)	Products		Milk	Azcue et al. (1988)	1988	Brazil (Rio de Janeiro)	AAS	X	0.03	0.97	0.06	7.33	0.17	X	0.22	X	https://doi.org/10.1016/0889-1575(88)90006-3			Legend
Bos taurus (milk - mg/L)	Products		Milk	Azcue et al.	1988	Brazil (Rio de Janeiro)	AAS	X	0.01 ± 0.01	0.25 + 0.66	0.03 + 0.05	3.94 + 0.02	0.08 + 0.02	X	0.13 + 0.05	X	https://doi.org/10.1016/0889-1575(88)90006-3			AAS	Espectrômetro de absorção atômica (AAS)
Bos taurus (milk - mg/L)	Products	30	Milk	Chebli et al.	2023	regions in Algiers	ICP-MS	X	0.006–0.44	0.02–0.34	X	X	X	X	X	0.001–0.05	https://doi.org/10.1007/s12011-023-03891-x
Bos taurus (milk - mg/L)	Products	30	Milk	Chebli et al.	2023	regions in Algiers	ICP-MS	X	0.131	0.399	X	X	X	X	X	0.019	https://doi.org/10.1007/s12011-023-03891-x
Capsicum annum	Fruit		Green pepper	This work	2024	Brazil (Sepetiba Bay - RJ)	ICP-MS	0.031 ± 0.0007	0.040 ± 0.00005	0.225 ± 0.008	36.42 ± 0.175	29.28 ± 0.153	0.241 ± 0.0	0.087 ± 0.002	1.211 ± 0.142	ND				ICP-MS
Capsicum annum	Fruit		Red pepper	This work	2024	Brazil (Sepetiba Bay - RJ)	ICP-MS	0.031 ± 0.001	0.043 ± 0.0003	0.067 ± 0.015	24.47 ± 0.553	28.114 ± 0.005	0.103 ± 0.016	0.0411 ± 0.0007	0.965 ± 0.232	ND				USEPA	(US Environmental Protection Agency) (2011). Risk‐ based concentration table environmental protection agency. Washington DC: Philadelphia PA
Capsicum annum	Fruit		Yellow pepper	This work	2024	Brazil (Sepetiba Bay - RJ)	ICP-MS	0.023 ± 0.003	0.05 ± 0.008	0.109 ± 0.014	70.14 ± 9.8	45.71 ± 6.25	0.288 ± 0.13	0.063 ± 0.009	1.18 ± 0.264	ND					Mean
Capsicum annum	Fruit		Papper (total)	This work	2024	Brazil (Sepetiba Bay - RJ)	ICP-MS	0.023-0.031	0.04-0.05	0.067-0.225	24.47-70.14	28.11-45.71	0.103-0.288	0.063-0.087	0.965-1.21	ND
Capsicum annum	Fruit		Papper (total)	This work	2024	Brazil (Sepetiba Bay - RJ)	ICP-MS	0.028 ± 0.004	0.045 ± 0.005	0.14 ± 0.081	43.7 ± 23.78	34.36 ± 9.83	0.21 ± 0.09	0.063 ± 0.022	1.11 ± 0.13	ND
Capsicum annum	Fruit	15	Green pepper	Li et al.	2016	Provincia de Liaoning (China)	AAS	0.027 ± 0.026	0.079 ± 0.058	0.082 ± 0.107	2.262 ± 1.259	2.411 ± 0.842	X	X	0.073 ± 0.040	X	https://doi.org/10.1007/s11356-016-7342-5				Range
Capsicum annum	Fruit	17	Pepper	Zheng et al.	2007	Provincia de Liaoning (China)	AAS	X	X	X	X	X	X	X	X	0.006–0.095	https://doi.org/10.1007/s10653-007-9083-3
Capsicum annum	Fruit	17	Peper	Zheng et al.	2007	China (Provincia de Liaoning)	AAS	X	X	X	X	X	X	X	X	0.047 ± 0.019	https://doi.org/10.1007/s10653-007-9083-3				Present study
Capsicum annum	Fruit	2	Pepper	Mizan et al. (2023)	2024	Dhaka (Bangladesh) Total	AAS	X	0.95-1.32	ND	1.75-3.13	42.7-77.4	0-0.09	X	2.75-3.04	X	https://doi.org/10.1016/j.heliyon.2023.e13856
Capsicum annum	Fruit	2	Pepper	Mizan et al. (2023)	2025	Dhaka (Bangladesh) Total	AAS	X	1.135 ± 0.26	ND	2.44 ± 0.97	60.05 ± 24.5	0.045 ± 0.06	X	2.89 ± 0.2	X	https://doi.org/10.1016/j.heliyon.2023.e13856
Capsicum annum	Fruit	30	Pepper	Tokalıoğlu et al.	2019	regions of Turkey	ICP-MS	0.08-0.32	0.06-0.28	0-1.38	02.09-9.34	0-29.4	0.51-9.96	X	0.17-2.19		https://doi.org/10.1016/j.lwt.2019.01.015
Capsicum annum	Fruit	30	Pepper	Tokalıoğlu et al.	2019	regions of Turkey	ICP-MS	0.17 ± 0.08	0.15 ± 0.05	0.260 ± 0.37	5.48 ± 1.53	7.44 ± 8.71	4.37 ± 2.4	X	±	X	https://doi.org/10.1016/j.lwt.2019.01.015
Capsicum chinense	Fruit		Pout pepper	This work	2024	Brazil (Sepetiba Bay - RJ)	ICP-MS	0.741 ± 0.106	0.018 ± 0.0186	0.051 ± 0.014	24.09 ± 7.84	11.40 ± 1.39	0.170 ± 0.038	0.040 ± 0.006	2.05 ± 0.76	ND
Capsicum chinense	Fruit		Yellow Pout pepper	This work	2024	Brazil (Sepetiba Bay - RJ)	ICP-MS	1.061 ± 0.063	< 0,0005	0.0455 ± 0.0009	3.263 ± 0.261	3.820 ± 0.305	0.191 ± 0.026	0.115 ± 0.015	0.376 ± 3.763	ND
Capsicum frutescens	Fruit		Green Chilli pepper	This work	2024	Brazil (Sepetiba Bay - RJ)	ICP-MS	0.936 ± 0.109	0.025 ± 0.0003	0.06 ± 0.009	23.983 ± 1.00	15.38 ± 0.446	0.159 ± 0.006	0.081 ± 0.0025	2.050 ± 0.274	ND
Capsicum frutescens	Fruit		Red Chilli pepper	This work	2024	Brazil (Sepetiba Bay - RJ)	ICP-MS	0.5 ± 0.078	0.034 ± 0.0017	0.095 ± 0.001	30.190 ± 1.92	25.84 ± 1.140	0.176 ± 0.032	0.131 ± 0.004	2.137 ± 0.196	ND
Capsicum frutescens	Fruit		Red Chilli pepper	This work	2024	Brazil (Sepetiba Bay - RJ)	ICP-MS	0.186 ± 0.036	0.010 ± 0.001	0.212 ± 0.04	16.84 ± 0.44	22.86 ± 0.62	0.418 ± 0.009	0.222 ± 0.0081	2.005 ± 0.344	ND
Capsicum frutescens	Fruit		Chilli pepper	This work	2024	Brazil (Sepetiba Bay - RJ)	ICP-MS	0.18-0.93	0.01-0.03	0.06-0.21	16.84-30.190	15.38-25.84	0.15-0.41	0.081-0.22	2.00-2.13	ND
Capsicum frutescens	Fruit		Chilli pepper	This work	2026	Brazil (Sepetiba Bay - RJ)	ICP-MS	0.54 ± 0.37	0.023 ± 0.012	0.122 ± 0.079	23.67 ± 6.68	21.36±5.38	0.251 ± 0.14	0.144 ± 0.071	2.06 ± 0.067	ND
Capsicum frutescens	Red Chilli pepper		160	Olayinka and Ipaiyeda	2010	Nigeria (Ibadan - Total)	AAS	X	X	0.08-3.25	X	X	X	X	0.35-1.7	X	https://doi.org/10.1080/15320383.2011.528471
Capsicum frutescens	Red Chilli pepper		160	Olayinka and Ipaiyeda	2010	Nigeria (total mean)	AAS	X	X	2.44 ± 1.6	X	X	X	X	1.03 ± 0.55	X	https://doi.org/10.1080/15320383.2011.528471
Colocasia esculenta	Roots		Yam	This work	2024	Brazil (Sepetiba Bay - RJ)	ICP-MS	< 0,0005	0.047 ± 0.0004	0.719 ± 0.031	3.206 ± 0.113	143.82 ± 1.73	0.129 ± 0.022	0.040 ± 0.0014	0.222 ± 0.094	ND
Colocasia esculenta	Roots		Yam	Luis-González et al.,	2015	Spain (Canary Islands)	FAAS	X	0.003 ± 0.002	0.006 ± 0.002	1.224 ± 1.044	2.242 ± 2.033	0.021 ± 0.012	X	0.044 ± 0.060	X	https://doi.org/10.1007/s10661-014-4138-2
Colocasia esculenta	Roots		Yam	Luis-González et al.,	2015	Spain (Canary Islands)	FAAS	X	Nd–0.009	Nd–0.007	0.216–2.873	1.430–4.884	0.008–0.026	X	0.008–0.081	X	https://doi.org/10.1007/s10661-014-4138-2
Cucurbita moschata	Fruit		Mini pumpkin	This work	2024	Brazil (Sepetiba Bay - RJ)	ICP-MS	0.101 ± 0.01	0.012 ± 0.0013	< 0,0005	9.73 ± 0.973	20.45 ± 0.40	0.937 ± 0.047	0.088 ± 0.0053	0.566 ± 0.062	0.054 ± 0.007
Cucurbita maxima	Fruit		Pumpikin Sergipana	This work	2024	Brazil (Sepetiba Bay - RJ)	ICP-MS	0.048 ± 0.002	0.001 ± 0.0004	< 0,0005	10.73 ± 0.054	12.87 ± 0.097	0.12 ± 0.017	0.017 ± 0.017	0.566 ± 0.019	0.026 ± 0.002
Cucurbita moschata	Fruit		Mini pumpkin	This work	2024	Brazil (Sepetiba Bay - RJ)	ICP-MS	0.114 ± 0.012	0.03 ± 0.0013	< 0,0005	7.12 ± 2.74	26.60 ± 8.81	2.23 ± 0.515	0.114 ± 0.0434	0.913 ± 0.350	0.053 ± 0.019
Cucurbita moschata	Fruit		Pupukin Barbara	This work	2024	Brazil (Sepetiba Bay - RJ)	ICP-MS	0.014 ± 0.0009	0.024 ± 0.010	0.628 ± 0.094	39.50 ± 1.726	32.193 ± 0.25	8.329 ± 1.915	0.143 ± 0.025	1.489 ± 0.357	< 0,0005
Cucurbita moschata	Fruit		Pupukin Barbara	This work	2025	Brazil (Sepetiba Bay - RJ)	ICP-MS	0.014-0.114	0.012-0.03	0-0.628	7.12-39.5	20.45-32.19	0.93-8.32	0.088-0.143	0.566-1.48	0-0.54
Cucurbita moschata	Fruit		Pupukin Barbara	This work	2026	Brazil (Sepetiba Bay - RJ)	ICP-MS	0.076 ± 0.054	0.022 ± 0.009	0.209 ± 0.36	18.78 ± 18.0	26.41 ± 5.87	3.83 ± 3.95	0.115 ± 0.027	1.0 ± 0.46	0.035 ± 0.03
Curcubita sp.	Fruit		Pumpkin	Mizan et al.	2023	Dhaka (Bangladesh)	AAS	X	0.07-0.89	0.64 - 2.23	3.06 - 3.83	33.9- 75.5	0-0.22	X	1.28-11.1	X	https://doi.org/10.1016/j.heliyon.2023.e13856
Curcubita sp.	Fruit		Pumpkin	Azcue et al. (1988)	1988	Brazil (Rio de Janeiro)	AAS	X	0.001 ± 0.001	0.04 ± 0.002	0.36 ± 0.15	1.2 ± 0.31	0.04 ± 0.01	X	0.06 ± 0.02	X	https://doi.org/10.1016/0889-1575(88)90006-3
Curcubita sp.	Fruit		Pumpkin	Azcue et al. (1988)	1988	Brazil (Rio de Janeiro)	AAS	X	0.004	0.01	0.062	1.7	0.06	X	0.09	X	https://doi.org/10.1016/0889-1575(88)90006-3
Cucurbitaceae family	Fruit		Pumpkin	Zheng et al.	2007	China (Provincia de Liaoning)	AAS	X	X	X	X	X	X	X	X	0.036 ± 0.01	https://doi.org/10.1007/s10653-007-9083-3
Daucus carota	Roots		Carrot	This work	2024	Brazil (Sepetiba Bay - RJ)	ICP-MS	0.093 ± 0.0009	0.0052 ± 0.0002	ND	5.51 ± 0.74	14.0 ± 1.60	0.2 ± 0.037	0.016 ± 0.002	0.64 ± 0.084	0.067 ± 0.018
Daucus carota	Roots	5	Carrot	Li et al.	2016	Provincia de Liaoning (China)	AAS	0.014 ± 0.001	0.403 ± 0.084	0.071 ± 0.022	1.038 ± 0.244	9.447 ± 1.162	X	X	0.247 ± 0.017	0.003 ± 0.001	https://doi.org/10.1007/s11356-016-7342-5
Daucus carota	Roots		Carrot	Zheng et al.	2007	China (Provincia de Liaoning)	AAS	X	X	X	X	X	X	X	X	0.012 ± 0.004	https://doi.org/10.1007/s10653-007-9083-3
Daucus carota	Roots	5	Carrot Pulp	Kuppusamy et al.,	2017	South Australia	ICP-MS	0.05 ± 1.2	0.1 ± 1.9	ND	2.4 ± 2.6		1.5 ± 1.9	ND	ND		https://doi.org/10.1007/s40093-017-0178-2
Gallus gallus domesticus (chicken)	Products		Egg yolk	This work	2024	Brazil (Sepetiba Bay - RJ)	ICP-MS	0.046 ± 0.0006	< 0,0005	0.005 ± 0.0005	5.88 ± 0.100	63.01 ± 1.134	1.644 ± 0.263	0.033 ± 0.0016	5.617 ± 0.647	0.026 ± 0.004
Gallus gallus domesticus (chicken)	Products		Egg yolk	This work	2024	Brazil (Sepetiba Bay - RJ)	ICP-MS	0.101 ± 0.002	< 0,0005	0.0024 ± 0.0001	4.338 ± 0.130	69.95 ± 4.197	0.955 ± 0.114	0.0136 ± 0.0008	3.279 ± 0.216	0.027 ± 0.006
Gallus gallus domesticus (chicken)	Products		Egg yolk	This work	2025	Brazil (Sepetiba Bay - RJ)	ICP-MS	0.046-0.101	ND	0.0024-0.005	4.338-5.88	63.01-69.95	0.955-1.644	0.0136-0.033	3.279-5.617	0.026-0.027
Gallus gallus domesticus (chicken)	Products		Egg yolk	This work	2026	Brazil (Sepetiba Bay - RJ)	ICP-MS	0.0735 ± 0.03	ND	0.0037 ± 0.0018	5.2 ± 1.09	66.48 ± 3.47	1.3 ± 0.48	0.023 ± 0.013	4.45 ± 1.65	0.026 ± 0.0007
Gallus gallus domesticus (chicken)	Products		Egg white	This work	2024	Brazil (Sepetiba Bay - RJ)	ICP-MS	1.467 ± 0.067	< 0,0005	0.078 ± 0.004	0.566 ± 0.011	7.082 ± 0.368	1.257 ± 0.098	0.018 ± 0.002	3.422 ± 0.513	0.044 ± 0.005
Gallus gallus domesticus (chicken)	Products		Egg white	This work	2024	Brazil (Sepetiba Bay - RJ)	ICP-MS	2.083 ± 0.06	< 0,0005	0.047 ± 0.003	4.413 ± 0.264	3.526 ± 0.246	0.972 ± 0.097	0.0186 ± 0.002	3.3335 ± 0.10	0.027 ± 0.003
Gallus gallus domesticus (chicken)	Products		Egg white	This work	2024	Brazil (Sepetiba Bay - RJ)	ICP-MS	1.467-2.083	ND	0.047-0.078	0.566-4.413	3.526-7.082	0.972-1.257	0.018-0186	3.333-3.422	0.027-0.044
Gallus gallus domesticus (chicken)	Products		Egg white	This work	2024	Brazil (Sepetiba Bay - RJ)	ICP-MS	1.77 ± 0.43	ND	0.06 ± 0.02	2.5 ± 2.72	5.3 ± 2.51	1.11 ± 0.20	0.018 ± 0.0004	3.37 ± 0.062	0.0355 ± 0.01
Gallus gallus domesticus (chicken)	Products		Egg Shell	This work	2024	Brazil (Sepetiba Bay - RJ)	ICP-MS	0.0265 ± 0.001	< 0,0005	0.039 ± 0.002	1.148 ± 0.057	0.601 ± 0.048	6.817 ± 1.02	0.340 ± 0.020	1.140 ± 6.81	ND
Gallus gallus domesticus (chicken)	Products		Egg Shell	This work	2024	Brazil (Sepetiba Bay - RJ)	ICP-MS	0.079 ± 0.002	< 0,0005	0.058 ± 0.004	2.158 ± 0.053	1.159 ± 0.139	5.290 ± 0.476	0.271 ± 0.027	1.420 ± 5.290	ND
Gallus gallus domesticus (chicken)	Products		Egg Shell	This work	2025	Brazil (Sepetiba Bay - RJ)	ICP-MS	0.0265-0.079	ND	0.039-0.058	1.148-2.158	0.601-1.159	5.290-6.817	0.271-0.34	1.14-1.1420	ND
Gallus gallus domesticus (chicken)	Products		Egg Shell	This work	2026	Brazil (Sepetiba Bay - RJ)	ICP-MS	0.05 ± 0.03	ND	0.048-0.013	1.65± 0.71	0.88 ± 0.39	6.05 ± 1.07	0.3 ± 0.048	1.28 ± 0.19	ND
Gallus gallus domesticus (chicken)	Products		Egg Total	This work	2027	Brazil (Sepetiba Bay - RJ)	ICP-MS	0.0265-2.08	ND	0.024-0.078	0.566-5.88	0.601-69.95	0.955-6.817	0.0186-0.34	1.14-5.617	0-0.44
Gallus gallus domesticus (chicken)	Products		Egg Total	This work	2028	Brazil (Sepetiba Bay - RJ)	ICP-MS	0.6 ± 0.9	ND	0.038 ± 0.029	3.083 ± 1.79	24.22 ± 32.88	2.82 ± 2.5	0.015 ± 14	3.03 ± 1.62	0.02 ± 0.017
Gallus gallus domesticus (chicken)	Products		Eggs	Zergui et al.,	2023	Argélia	AAS	0.018 ± 0.024	0.250 ± 0.263	0.388 ± 0.397	X	X	X	X	X	X	https://doi.org/10.1016/j.jfca.2023.105255
Gallus gallus domesticus (chicken)	Products		Eggs	Zergui et al.,	2023	Argélia	AAS	(0.0031–0.089)	(0.0008–0.69)	(0.005–0.99)	X	X	X	X	X	X	https://doi.org/10.1016/j.jfca.2023.105255
Gallus gallus domesticus (chicken)	Products		Eggs	Zhao et al.,	2021	China	ICP-MS	0.019	0.007	0.076	X	X	X	X	0.032	0.005	https://doi.org/10.1007/s11356-021-12547-z
Gallus gallus domesticus (chicken)	Products		Eggs	Zhao et al.,	2021	China	ICP-MS	0.05 - 0.335	ND - 0.025	ND - 0.750	X	X	X	X	ND - 0.145	ND - 0.02	https://doi.org/10.1007/s11356-021-12547-z
Gallus gallus domesticus (chicken)	Products		Eggs	Esposito et al.,	2016	Italy (Campania region)	ICP-MS	0.007 ± 0.004	0.003 ± 0.003	0.019 ± 0.028	0.679 ± 0.128	15.75 ± 4.05	0.096 ± 0.097	0.004 ± 0.002	0.008 ± 0.009	X	https://doi.org/10.1007/s10661-016-5316-1
Gallus gallus domesticus (chicken)	Products		Eggs	Esposito et al.,	2016	Italy (Campania region)	ICP-MS	0.002–0.026	0.000–0.015	0.001–0.146	0.444–1.155	7.51–24.32	0.010–0.415	0.001–0.008	0.001–0.053	X	https://doi.org/10.1007/s10661-016-5316-1
Ipomoea batatas	Roots		Sweet potato	This work	2024	Brazil (Sepetiba Bay - RJ)	ICP-MS	0.009 ± 0.0004	0.008 ± 0.0007	0.814 ± 0.001	53.84 ± 2.92	35.37 ± 0.19	0.49 ± 0.113	0.012 ± 0.0	0.345 ± 0.01	< 0,0005
Ipomoea batatas	Roots		Sweet potato	Zheng et al.	2007	China (Provincia de Liaoning)	AAS	X	X	X	X	X	X	X	X	0.011 ± 0.007	https://doi.org/10.1007/s10653-007-9083-3
Lactuca sativa	Leaf		Lettuce	This work	2024	Brazil (Sepetiba Bay - RJ)	ICP-MS	0.041 ± 0.00009	0.025 ± 0.003	0.154 ± 0.001	6.767 ± 2.532	46.861 ± 2.724	2.587 ± 0.324	0.070 ± 0.009	6.067 ± 0.221	0.039 ± 0.008
Lactuca sativa	Leaf		Lettuce	Azcue et al.	1988	Brazil (Rio de Janeiro)	AAS	X	0.04	0.58	0.5	3.5	0.18	X	0.17	X	https://doi.org/10.1016/0889-1575(88)90006-3
Lactuca sativa	Leaf		Lettuce	Azcue et al.	1988	Brazil (Rio de Janeiro)	AAS	X	0.01 ± 0.01	0.27 ± 0.16	0.32 ± 0.1	2.4 ± 0.7	0.1 ± 0.06	X	0.09 ± 0.16	X	https://doi.org/10.1016/0889-1575(88)90006-3
Lactuca sativa	Leaf		Lettuce	Oteef et al.	2015	Aseer (SW Arábia Saudita)	AAS	X	0.12–0.42	ND	2.79–6.06	26.81–35.00	X	X	X	X	https://doi.org/10.1007/s10661-015-4905-8
Lactuca sativa	Leaf		Lettuce	Oteef et al.	2015	Aseer (SW Arábia Saudita)	AAS	X	0.28±0.13	ND	4.61±1.21	31.32±3.89	X	X	X	X	https://doi.org/10.1007/s10661-015-4905-8
Lactuca sativa	Leaf	12	Lettuce	Li et al.	2016	Provincia de Liaoning (China)	AAS	X	X	X	X	7.86	X	X	X	X	https://doi.org/10.1007/s11356-016-7342-5
Lactuca sativa	Leaf		Lettuce	Zheng et al.	2007	China (Provincia de Liaoning)	AAS	X	X	X	X	X	X	X	X	0.08 ± 0.015	https://doi.org/10.1007/s10653-007-9083-3
Manihot esculenta Crantz	Roots	1	Cassava	This work	2024	Brazil (Sepetiba Bay - RJ)	ICP-MS	0.001 ± 0.0001	< 0,0005	0.087 ± 0.0009	1.21 ± 0.053	4.517 ± 0.36	0.265 ± 0.031	0.009 ± 0.0006	0.190 ± 0.021	ND
Manihot esculenta	Roots	1	Cassava	This work	2024	Brazil (Sepetiba Bay - RJ)	ICP-MS	0.257 ± 0.02	< 0,0005	0.113 ± 0.05	1.65 ± 0.033	7.245 ± 0.144	0.579 ± 0.075	0.007 ± 0.001	0.193 ± 2.23	ND
Manihot esculenta	Roots	2	Cassava	This work	2024	Brazil (Sepetiba Bay - RJ)	ICP-MS	0.001-0.257	ND	0.087-0.113	1.21-1.65	4.517-7.245	0.260-0.579	0.007-0.009	0.190-0.193	ND
Manihot esculenta	Roots	2	Cassava	This work	2024	Brazil (Sepetiba Bay - RJ)	ICP-MS	0.129 ± 0.18	ND	0.1 ± 0.01	1.43 ± 0.31	5.88 ± 1.92	0.422 ± 0.222	0.008 ± 0.001	0.191 ± 0.0015	ND
Musa acuminata Colla	Fruit	1	Banana	This work	2024	Brazil (Sepetiba Bay - RJ)	ICP-MS	0.0055 ± 0.0007	0.005 ± 0.0003	0.118 ± 0.004	37.34 ± 6.09	24.82 ± 3.56	2.27 ± 0.408	0.034 ± 0.006	4.301 ± 0.774	0.021 ± 0.0018
Musa acuminata Colla	Fruit	1	Banana	This work	2024	Brazil (Sepetiba Bay - RJ)	ICP-MS	0.145 ± 0.005	< 0,0005	0.041 ± 0.004	0.722 ± 0.108	1.548 ± 0.154	0.0428 ± 0.006	0.001 ± 0.0003	0.194 ± 0.009	ND
Musa acuminata Colla	Fruit	2	Banana	This work	2024	Brazil (Sepetiba Bay - RJ)	ICP-MS	0.0055-0.145	0-0.005	0.041-0.118	0.722-37.34	1.54-24.82	0.042-2.27	0.001-0.034	0.194-4.301	0-0.021
Musa acuminata Colla	Fruit		Banana	This work	2027	Brazil (Sepetiba Bay - RJ)	ICP-MS	0.07 ± 0.098	0.0025 ± 0.0035	0.08 ± 0.05	19.03 ± 25.9	13.18 ± 16.45	1.15 ± 1.57	0.017 ± 0.02	2.24 ± 2.9	0.01 ± 0.01
Musa acuminata Colla	Fruit	150	Banana	Habte et al.,	2017	South Korea	ICP-MS/DMA	0.002 ± 0.001	0.002 ± 0.002	0.012 ± 0.008	0.910 ± 0.285	2.15 ± 1.06	0.109 ± 0.085	0.003 ± 0.002	0.048 ± 0.03	0.002 ± 0.001	http://dx.doi.org/10.1080/00032719.2016.1207655
Musa acuminata Colla	Fruit	5	Banana Peel	Kuppusamy et al.,	2017	South Australia	ICP-MS	ND	ND	ND	2.1 ± 2.2	ND	ND	ND	ND	X	https://doi.org/10.1007/s40093-017-0178-2
Persea americana	Fruit	1	Avocado	This work	2024	Brazil (Sepetiba Bay - RJ)	ICP-MS	0.028 ± 0.005	0.064 ± 0.015	0.634 ± 0.071	20.9 ± 4.57	31.741 ± 7.006	1.860 ± 0.483	0.321 ± 0.244	0.244 ± 0.041	< 0,0005
Phaseolus lunatus	Legumes	1	Fava Bean	This work	2024	Brazil (Sepetiba Bay - RJ)	ICP-MS	0.012 ± 0.0003	0.010 ± 0.0009	0.089 ± 0.0140	10.130 ± 1.629	30.07 ± 3.376	1.763 ± 0.028	0.0935 ± 0.011	4.743 ± 0.177	0.027 ± 0.002
Phaseolus vulgaris	Legumes	1	Red Bean	This work	2024	Brazil (Sepetiba Bay - RJ)	ICP-MS	0.006 ± 0.0002	< 0,0005	0.060 ± 0.002	7.056 ± 0.36	24.733 ± 1.68	3.73 ± 0.305	0.081 ± 0.0015	6.968 ± 0.301	0.081 ± 0.041
Phaseolus vulgaris	Legumes	1	Green Bean	This work	2024	Brazil (Sepetiba Bay - RJ)	ICP-MS	0.003 ± 0.0002	< 0,0005	0.059 ± 0.002	5.617 ± 2.110	18.78 ± 0.375	2.779 ± 0.416	0.047 ± 0.0167	4.800 ± 0.864	0.069 ± 0.020
Phaseolus vulgaris	Legumes	1	White Bean	This work	2024	Brazil (Sepetiba Bay - RJ)	ICP-MS	0.016 ± 0.001	0.009 ± 0.001	0.091 ± 0.005	5.715 ± 1.42	5.715 ± 0.062	9.58 ± 1.246	0.090 ± 0.023	6.126 ± 1.164	0.035 ± 0.009
Phaseolus vulgaris	Legumes	3	Bean	This work	2024	Brazil (Sepetiba Bay - RJ)	ICP-MS	0.003-0.016	0-0.009	0.059-0.091	5.617-7.056	5.715-24.73	2.77-9.58	0.047-0.09	4.8-6.96	0.035-0.081
Phaseolus vulgaris	Legumes	3	Bean	This work	2024	Brazil (Sepetiba Bay - RJ)	ICP-MS	0.0083 ± 0.006	0.003 ± 0.005	0.07 ± 0.018	6.13 ± 0.8	16.4 ± 9.72	5.36 ± 3.68	0.072 ± 0.022	6 ± 1.09	0.061 ± 0.02
Phaseolus vulgaris	Legumes		Green Bean	Li et al.	2016	Provincia de Liaoning (China)	AAS	0.079 ± 0.071	0.009 ± 0.007	0.018 ± 0.027	0.975 ± 0.126	4.053 ± 0.702	X	X	0.259 ± 0.151	X	https://doi.org/10.1007/s11356-016-7342-5
Phaseolus vulgaris	Legumes		Kidney Bean	Zheng et al., 2007	2007	China (Provincia de Liaoning)	AAS	X	X	X	X	X	X	X	X	0.028 ± 0.024	https://doi.org/10.1007/s10653-007-9083-3
Phaseolus vulgaris	Legumes	3	Red Bean	Tahir et al.,	2022	Siran valley (Pakistan)	AAS	0.870±0.038	ND	ND	X	X	X	X	1.304±0.274	X	https://doi.org/10.1007/s10661-022-10210-9
Solanum lycopersicum	Fruit	1	Tomato	This work	2024	Brazil (Sepetiba Bay - RJ)	ICP-MS	0.085 ± 0.003	0.028 ± 0.003	< 0,0005	8.81 ± 1.20	18.205 ± 0.31	0.144 ± 0.019	0.017 ± 0.0022	0.64 ± 0.045	0.029 ± 0.002
Solanum lycopersicum	Fruit		Tomato	Azcue et al.	1988	Brazil (Rio de Janeiro)	AAS	X	0.003 ± 0.001	0.26 ± 0.4	0.73 ± 0.7	1.4 ± 1.3	0.03 ± 0.02	X	0.04 ± 0.02	X	https://doi.org/10.1007/s11356-016-7342-5
Solanum lycopersicum	Fruit		Tomato	Azcue et al.	1988	Brazil (Rio de Janeiro)	AAS	X	0.01	1.8	2.8	2.4	0.06	X	0.09	X	https://doi.org/10.1016/0889-1575(88)90006-3
Solanum lycopersicum	Fruit	33	Tomato	Li et al.	2016	Provincia de Liaoning (China)	AAS	0.016 ± 0.029	0.016 ± 0.029	0.043 ± 0.014	0.822 ± 0.366	1.544 ± 0.701	X	X	0.120 ± 0.093	X	https://doi.org/10.1007/s11356-016-7342-5
Solanum lycopersicum	Fruit	11	Tomato	Oteef et al.	2016	Aseer (SW Arábia Saudita)	AAS	X	ND	ND	3.17–8.56	9.24–14.90	X	X	X	X
Solanum lycopersicum	Fruit	11	Tomato	Oteef et al.	2015	Aseer (SW Arábia Saudita)	AAS	X	X	X	5.58±1.83	12.04±2.09	X	X	X	X	https://doi.org/10.1007/s10661-015-4905-8
Solanum lycopersicum	Fruit		Tomato	Zheng et al.	2007	China (Provincia de Liaoning)	AAS	X	X	X	X	X	X	X	X	0.041 ± 0.021	https://doi.org/10.1007/s10653-007-9083-3
Solanum lycopersicum	Fruit		Tomato	Olayinka and Ipaiyeda	2011	Nigeria (Total)	AAS	X	X	6.26 ± 3.0	X	X	X	X	1.21 ± 0.652	X	https://doi.org/10.1080/15320383.2011.528472
Solanum lycopersicum	Fruit	3	Tomato	Tahir et al.,	2022	Siran valley (Pakistan)	ICP-OES	1.031±0.057	0.660±0.079	0.982±0.110	X	X	X	X	1.848±0.174	X	https://doi.org/10.1007/s10661-022-10210-9
Solanum melongena	Fruit	1	Eggplant	This work	2024	Brazil (Sepetiba Bay - RJ)	ICP-MS	0.0496 ± 0.006	0.093 ± 0.036	0.077 ± 0.0070	29.35 ± 3.3	36.11 ± 3.0	0.435 ± 0.08	0.018 ± 0.002	0.71 ± 0.073	0.028 ± 0.007
Solanum melongena	Fruit	4	Eggpant	Agbor et al	2024	Cameroon (Mamfe, Southwest Region)	AAS	X	0-1.20	0.41–15.48	6.90–20.30	0.41–15.48	37.18–91.75	X	X	X	https://doi.org/10.1016/j.jtemin.2023.100115
Solanum melongena	Fruit	4	Eggplant	Agbor et al	2024	Cameroon (Mamfe, Southwest Region)	AAS	X	0.36 ± 0.14	4.68 ± 2.8	15.81 ± 2.14	56.17 ± 6.53	X	X	X	X	https://doi.org/10.1016/j.jtemin.2023.100115
Solanum melongena	Fruit		Eggplant	Zheng et al.	2007	China (Provincia de Liaoning)	AAS	X	X	X	X	X	X	X	X	0.027 ± 0.013	https://doi.org/10.1080/15320383.2011.528471
Solanum melongena	Fruit		Eggplant	Mizan et al. (2023)	2023	Dhaka (Bangladesh)	AAS	X	1.14	1.08	3.3	76.9	0.23	X	13.2	X	https://doi.org/10.1016/j.heliyon.2023.e13856
Solanum tuberosum	Roots	1	Potato	This work	2024	Brazil (Sepetiba Bay - RJ)	ICP-MS	0.018 ± 0.001	0.020 ± 0.0016	0.147 ± 0.015	4.54 ± 0.2	19.44 ± 1.08	0.27 ± 0.04	0.013 ± 0.074	0.484 ± 0.074	0.024 ± 0.002
Solanum tuberosum	Roots		Potato	Orellana-Mendoza et al.,	2024	Peru (Peruvian Andes)	ICP-MS	X	X	0.008–0.194	0.92–3.95	2.12–12.37	X	X	0.043–0.058		https://doi.org/10.1016/j.toxrep.2024.05.006
Solanum tuberosum	Roots		Potato	Zeneli et al.,	2013	Kosovo	AAS		0.23–0.28	0.90–1.10		9.91–16.10					https://doi.org/10.1080/10807039.2012.708268
Solanum tuberosum	Roots		Potato	Zeneli et al.,	2013	Kosovo	AAS		0.25 ± 0.02	1.06 ± 0.02		11.13 ± 0.60					https://doi.org/10.1080/10807039.2012.708268
Solanum tuberosum	Roots	5	Banana Peel	Kuppusamy et al.,	2017	South Australia	ICP-MS	ND	0.6 ± 0.3	ND	2.7 ± 1.9	ND	0.02 ± 2.2	0.06 ± 2.0	ND	X	https://doi.org/10.1007/s40093-017-0178-2
Vigna unguiculata	Legumes		String Bean	This work	2024	Brazil (Sepetiba Bay - RJ)	ICP-MS	0.010 ± 0.0003	0.007 ± 0.0002	0.070 ± 0.010	3.944 ± 0.667	24.832 ± 0.662	3.587 ± 0.174	0.064 ± 0.006	7.814 ± 0.193	0.034 ± 0.002
Vigna unguiculata	Legumes		Fradinho Bean	This work	2024	Brazil (Sepetiba Bay - RJ)	ICP-MS	0.104 ± 0.002	< 0,0005	0.013 ±	6.337 ± 0.126	13.704 ± 0.54	2.011 ± 0.201	0.0608 ± 0.012	0.427 ± 0.025	ND
Vigna unguiculata	Legumes		Bean	This work	2024	Brazil (Sepetiba Bay - RJ)	ICP-MS	0.01-0.104	0-0.007	0.01-0.07	3.94-6.33	13.7-24.8	2.01-3.59	0.06-0.064	0.42-7.81	0-0.034
Vigna unguiculata	Legumes		Bean	This work	2024	Brazil (Sepetiba Bay - RJ)	ICP-MS	0.057 ± 0.066	0.0035 ± 0.005	0.0415 ± 0.04	5.14 ± 1.7	19.26 ± 7.86	2.8 ± 1.11	0.06 ± 0.022	4.12 ± 5.22	0.034 ± 0.017
								As (µg/g)	Cd (µg/g)	Pb (µg/g)	Cu (µg/g)	Zn (µg/g)	Ni (µg/g)	Co (µg/g)	Cr (µg/g)	Hg (µg/g)	https://antigo.anvisa.gov.br/documents/10181/2718376/IN_160_2022_.pdf
Limits (Anvisa/*FAO)								0.3 (fruits) 0.1 (vegetables) 0.5 (eggs)	0.05	0.1 (vegetables) 0.2 (beans) 0.4 (cheese)	10	60	*10		*0.5	*0.01	* https://apps.fas.usda.gov/newgainapi/api/Report/DownloadReportByFileName?fileName=China%20Releases%20the%20Standard%20for%20Maximum%20Levels%20of%20Contaminants%20in%20Foods_Beijing_China%20-%20People%27s%20Republic%20of_CH2023-0040
												USEEPA, 2011
